# Supplementary material for: The research explores the predictive capacity of the shear strength of reinforced concrete walls with different cross-sectional shapes using the XGBoost model
Source: PLoS One. 2024 Nov 27;19(11):e0312531. doi: 10.1371/journal.pone.0312531 (PMC11602087; doi:10.1371/journal.pone.0312531)
Supplement: S1 Data — (CSV) [file pone.0312531.s001.csv]

TABLE Summary of optimization analysis results of XGBoost model
Minimum MSE - GP	Minimum MSE - RF	lteration
17017.6	17017.6	1
15223.2	15223.2	2
14478	14478	3
13001	13001	4
13001	13001	5
13001	13001	6
13001	13001	7
13001	13001	8
13001	13001	9
13001	13001	10
12348	12184	11
12348	12184	12
12348	12184	13
12348	12184	14
12348	11665	15
12348	11665	16
12348	11665	17
12348	11665	18
12348	11665	19
12348	11537.7	20
12348	11537.7	21
12348	11537.7	22
12348	11398.5	23
11861.5	11398.5	24
11668.8	11398.5	25
11668.8	11398.5	26
10979.5	11398.5	27
10979.5	11398.5	28
10979.5	11398.5	29
10979.5	11398.5	30
10979.5	11321.4	31
10724	11321.4	32
10724	11321.4	33
10724	11321.4	34
10724	11321.4	35
10724	11321.4	36
10724	11321.4	37
10724	11321.4	38
10724	11321.4	39
10724	11321.4	40
10724	11321.4	41
10724	11321.4	42
10724	11321.4	43
10724	11321.4	44
10724	11321.4	45
10724	11321.4	46
10724	11321.4	47
10724	11321.4	48
10724	11321.4	49
10724	11321.4	50
10724	11321.4	51
10724	10875.3	52
10724	10875.3	53
10724	10875.3	54
10724	10875.3	55
10724	10875.3	56
10724	10875.3	57
10724	10875.3	58
10724	10875.3	59
10724	10875.3	60
10724	10875.3	61
10724	10875.3	62
10724	10875.3	63
10724	10875.3	64
10724	10875.3	65
10724	10875.3	66
10724	10875.3	67
10724	10875.3	68
10724	10875.3	69
10724	10875.3	70
10724	10846.2	71
10724	10846.2	72
10724	10846.2	73
10724	10846.2	74
10724	10846.2	75
10724	10846.2	76
10724	10846.2	77
10724	10846.2	78
10724	10846.2	79
10724	10846.2	80
10724	10846.2	81
10724	10846.2	82
10724	10846.2	83
10724	10846.2	84
10724	10846.2	85
10724	10846.2	86
10724	10846.2	87
10724	10846.2	88
10724	10846.2	89
10724	10846.2	90
10724	10846.2	91
10724	10846.2	92
10724	10846.2	93
10724	10846.2	94
10724	10846.2	95
10724	10846.2	96
10724	10846.2	97
10724	10846.2	98
10724	10846.2	99
10724	10846.2	100
10724	10846.2	101
10724	10846.2	102
10724	10846.2	103
10724	10846.2	104
10724	10846.2	105
10724	10846.2	106
10724	10846.2	107
10724	10846.2	108
10724	10846.2	109
10724	10846.2	110
10724	10846.2	111
10724	10846.2	112
10575.7	10846.2	113
10575.7	10846.2	114
10575.7	10846.2	115
10575.7	10846.2	116
10575.7	10846.2	117
10570.2	10846.2	118
10570.2	10846.2	119
10570.2	10846.2	120
10570.2	10846.2	121
10570.2	10846.2	122
10570.2	10846.2	123
10570.2	10846.2	124
10570.2	10846.2	125
10570.2	10846.2	126
10570.2	10846.2	127
10570.2	10846.2	128
10570.2	10846.2	129
10570.2	10846.2	130
10570.2	10846.2	131
10570.2	10846.2	132
10570.2	10846.2	133
10570.2	10846.2	134
10570.2	10846.2	135
10570.2	10846.2	136
10570.2	10846.2	137
10558.1	10846.2	138
10558.1	10846.2	139
10558.1	10846.2	140
10558.1	10846.2	141
10558.1	10846.2	142
10558.1	10846.2	143
10558.1	10846.2	144
10558.1	10846.2	145
10558.1	10846.2	146
10558.1	10846.2	147
10558.1	10846.2	148
10558.1	10846.2	149
10558.1	10846.2	150
10558.1	10846.2	151
10558.1	10846.2	152
10558.1	10846.2	153
10558.1	10846.2	154
10558.1	10846.2	155
10558.1	10846.2	156
10558.1	10846.2	157
10558.1	10846.2	158
10558.1	10846.2	159
10558.1	10846.2	160
10558.1	10846.2	161
10558.1	10846.2	162
10558.1	10846.2	163
10558.1	10846.2	164
10558.1	10846.2	165
10558.1	10846.2	166
10558.1	10846.2	167
10558.1	10846.2	168
10558.1	10846.2	169
10558.1	10846.2	170
10558.1	10846.2	171
10558.1	10846.2	172
10558.1	10846.2	173
10558.1	10846.2	174
10558.1	10846.2	175
10558.1	10846.2	176
10558.1	10846.2	177
10558.1	10846.2	178
10558.1	10846.2	179
10558.1	10846.2	180
10558.1	10846.2	181
10558.1	10846.2	182
10558.1	10846.2	183
10558.1	10846.2	184
10558.1	10846.2	185
10558.1	10846.2	186
10558.1	10846.2	187
10558.1	10846.2	188
10558.1	10846.2	189
10558.1	10846.2	190
10558.1	10846.2	191
10558.1	10846.2	192
10558.1	10846.2	193
10534	10846.2	194
10534	10846.2	195
10534	10846.2	196
10534	10846.2	197
10534	10846.2	198
10534	10846.2	199
10534	10846.2	200
10534	10846.2	201
10534	10846.2	202
10534	10846.2	203
10534	10846.2	204
10534	10846.2	205
10534	10846.2	206
10534	10846.2	207
10534	10846.2	208
10534	10846.2	209
10534	10846.2	210
10534	10846.2	211
10534	10846.2	212
10534	10846.2	213
10534	10846.2	214
10534	10846.2	215
10534	10846.2	216
10534	10846.2	217
10534	10846.2	218
10534	10846.2	219
10534	10846.2	220
10534	10846.2	221
10534	10846.2	222
10534	10846.2	223
10534	10846.2	224
10534	10846.2	225
10534	10846.2	226
10534	10846.2	227
10534	10846.2	228
10534	10846.2	229
10534	10846.2	230
10534	10846.2	231
10308.4	10846.2	232
10308.4	10846.2	233
10308.4	10846.2	234
10308.4	10846.2	235
10308.4	10846.2	236
10308.4	10846.2	237
10308.4	10846.2	238
10308.4	10846.2	239
10308.4	10846.2	240
10308.4	10846.2	241
10308.4	10846.2	242
10308.4	10846.2	243
10308.4	10846.2	244
10308.4	10846.2	245
10308.4	10846.2	246
10308.4	10846.2	247
10308.4	10846.2	248
10308.4	10846.2	249
10308.4	10846.2	250
10308.4	10846.2	251
10308.4	10846.2	252
10308.4	10846.2	253
10308.4	10846.2	254
10308.4	10846.2	255
10308.4	10846.2	256
10308.4	10846.2	257
10308.4	10846.2	258
10308.4	10846.2	259
10308.4	10846.2	260
10308.4	10846.2	261
10308.4	10846.2	262
10308.4	10846.2	263
10308.4	10846.2	264
10308.4	10846.2	265
10308.4	10846.2	266
10308.4	10846.2	267
10308.4	10846.2	268
10308.4	10846.2	269
10308.4	10846.2	270
10308.4	10846.2	271
10308.4	10846.2	272
10308.4	10846.2	273
10308.4	10846.2	274
10308.4	10846.2	275
10308.4	10846.2	276
10308.4	10846.2	277
10308.4	10846.2	278
10308.4	10846.2	279
10308.4	10846.2	280
10308.4	10846.2	281
10308.4	10846.2	282
10308.4	10846.2	283
10308.4	10846.2	284
10308.4	10846.2	285
10308.4	10846.2	286
10308.4	10846.2	287
10308.4	10846.2	288
10308.4	10846.2	289
10308.4	10846.2	290
10308.4	10846.2	291
10308.4	10846.2	292
10308.4	10846.2	293
10308.4	10846.2	294
10308.4	10846.2	295
10308.4	10846.2	296
10308.4	10846.2	297
10308.4	10846.2	298
10308.4	10846.2	299
10308.4	10846.2	300
10308.4	10846.2	301
10308.4	10846.2	302
10308.4	10846.2	303
10308.4	10846.2	304
10308.4	10846.2	305
10308.4	10846.2	306
10308.4	10846.2	307
10308.4	10846.2	308
10308.4	10846.2	309
10308.4	10846.2	310
10308.4	10846.2	311
10308.4	10846.2	312
10308.4	10846.2	313
10308.4	10846.2	314
10308.4	10846.2	315
10308.4	10846.2	316
10308.4	10846.2	317
10308.4	10846.2	318
10308.4	10846.2	319
10308.4	10846.2	320
10308.4	10846.2	321
10308.4	10846.2	322
10308.4	10846.2	323
10308.4	10846.2	324
10308.4	10846.2	325
10308.4	10846.2	326
10308.4	10846.2	327
10308.4	10846.2	328
10308.4	10846.2	329
10308.4	10846.2	330
10308.4	10846.2	331
10308.4	10846.2	332
10308.4	10846.2	333
10308.4	10846.2	334
10308.4	10846.2	335
10308.4	10846.2	336
10308.4	10846.2	337
10308.4	10846.2	338
10308.4	10846.2	339
10308.4	10846.2	340
10308.4	10846.2	341
10308.4	10846.2	342
10308.4	10846.2	343
10308.4	10846.2	344
10308.4	10846.2	345
10308.4	10846.2	346
10308.4	10846.2	347
10308.4	10846.2	348
10308.4	10846.2	349
10308.4	10846.2	350
