# Supplementary material for: The research explores the predictive capacity of the shear strength of reinforced concrete walls with different cross-sectional shapes using the XGBoost model
Source: PLoS One. 2024 Nov 27;19(11):e0312531. doi: 10.1371/journal.pone.0312531 (PMC11602087; doi:10.1371/journal.pone.0312531)
Supplement: S2 Data — (CSV) [file pone.0312531.s002.csv]

	R2			RMSE			MAE
Parameter	Training	Validation	Testing	Training	Validation	Testing	Training	Validation	Testing
Default	0.999	0.956	0.981	8.45	128.94	82.16	5.14	59.76	51.45
BO-GP	0.998	0.972	0.984	27.03	101.41	77.88	17.63	57.01	49.34
BO-RF	0.999	0.970	0.983	21.18	105.73	78.12	14.66	59.09	50.02
RS	0.998	0.969	0.986	27.61	105.48	72.01	18.53	58.45	47.59
