# Supplementary material for: The research explores the predictive capacity of the shear strength of reinforced concrete walls with different cross-sectional shapes using the XGBoost model
Source: PLoS One. 2024 Nov 27;19(11):e0312531. doi: 10.1371/journal.pone.0312531 (PMC11602087; doi:10.1371/journal.pone.0312531)
Supplement: S3 Data — (CSV) [file pone.0312531.s003.csv]

XGBoost	ACI 318-19	ASCE/SEI 43-05	Wood 1990
1.002264263	0.900260332	1.209593384	0.545683177
0.981574698	0.529229973	0.99732581	0.621088926
1.036369857	0.573110126	1.084254531	0.680257987
0.954922412	0.489628795	0.881110389	0.464852064
0.983095505	0.671645676	0.729128556	0.334046827
0.428508214	0.447585297	0.716825606	0.593593452
1.176900374	0.347956583	0.629488795	0.472691413
1.035816293	0.301950039	0.612229961	0.409462184
0.961931478	0.261844614	0.639909784	0.352457711
1.308675938	0.597030764	0.960557706	0.754420711
1.219771323	0.556471608	0.895302427	0.703169304
1.065558349	0.404641288	0.819413518	0.55796829
0.66556032	0.364659511	0.546755239	0.41487274
1.077188764	0.399033867	0.694352049	0.465286393
0.950667752	0.3476294	0.682843035	0.40444606
0.973360249	0.270293083	0.591889512	0.3167744
1.034573454	1.054806319	1.049894392	0.437723991
1.000251244	0.776145568	0.784799977	0.327200317
0.998994763	0.733740457	0.728752091	0.613393101
0.980457205	1.052892623	1.052474027	0.438799497
1.018192686	0.668973182	0.918067577	0.438323994
0.998839832	0.809833044	0.802698443	0.33466258
0.990523944	0.257341229	0.421223726	0.336566308
1.01782963	0.315306929	0.537127679	0.443976503
1.013549504	0.264786884	0.41561908	0.288151135
1.057223945	1.038479564	1.226473504	0.820987748
0.717604141	1.098617101	1.186939229	0.720088825
0.751550745	0.916335761	1.083381792	0.724727078
0.758038485	0.827290083	0.891596369	0.537772166
0.925655238	0.986041049	1.096837722	0.632710218
1.079031604	1.059889187	1.180720336	0.683882374
0.981520687	0.528633765	1.079784472	1.057267531
1.435806625	1.476838443	1.813749437	1.271785581
1.077790754	1.656062739	1.951708558	1.311254788
1.584985144	1.411048411	1.719877388	1.194546247
0.822524522	1.263837353	1.489461794	1.000694444
1.011209588	1.502221498	1.757974849	1.172066681
0.923701066	1.372221561	1.60584241	1.070637834
1.358205097	1.060898058	1.248871408	0.83833256
1.116753325	1.12160056	1.208167667	0.734784515
0.796330085	0.951935214	1.121851414	0.752601197
0.803067354	0.859467548	0.923571154	0.558455711
0.958583987	1.006586941	1.11657326	0.645622671
1.113658073	1.079611972	1.199328044	0.696316599
0.985665084	0.442930071	0.73981293	0.885860142
1.087837684	0.510097622	0.852000892	1.020195243
1.266000787	1.023572213	1.09519733	0.768269479
0.979855477	0.881784825	0.972728915	0.711966042
1.022201538	1.04172081	1.137243827	0.8190717
1.357500665	0.949824879	0.95653196	0.575702197
1.033087047	1.11640917	1.122636531	0.697146372
0.761477349	1.054307596	1.05329167	0.644094048
1.014781089	0.15128138	0.354119455	0.302562761
0.769911263	0.321321287	0.441008066	0.228009308
1.052894797	0.175751529	0.411399178	0.351503057
0.999800924	0.169705627	0.397246933	0.339411255
1.033416801	0.386353875	0.552809702	0.304201022
0.883467651	0.340088451	0.483009686	0.262973596
1.005355359	0.173650001	0.406479921	0.347300001
1.081123574	0.17049786	0.399101391	0.340995721
1.144522796	0.180496192	0.422505485	0.360992383
1.110888394	0.309254657	0.530425889	0.360676941
1.021979656	0.354068765	0.532406941	0.392215764
1.056165445	0.293118311	0.535001402	0.466348743
0.989739613	0.328855284	0.488118045	0.454443357
1.040051343	0.283530159	0.529494129	0.39180881
0.983268738	0.424563243	0.756290641	0.469379651
1.018754661	0.450845162	0.768817011	0.465326687
1.009331687	0.339104665	0.758928816	0.361168378
0.980152956	0.353206147	0.712417937	0.377645171
0.958466803	0.323817153	0.528382374	0.336350259
0.90656091	0.477373273	0.813317669	0.466146233
1.08950992	0.557242162	1.067728117	0.56979967
0.982707181	0.789333625	1.069431183	0.507989706
0.965511313	0.741474623	0.972035306	0.412271704
1.034063598	1.076454312	1.181691741	0.432310969
0.96856569	1.058955482	1.087002208	0.425283326
0.963591485	0.979027099	1.28455233	0.602335937
1.047593966	1.024837936	1.299069166	0.543200335
1.005704907	1.225855987	1.345699375	0.492311641
0.996486222	1.270746578	1.30440265	0.510339991
1.051237234	0.312748608	0.693988102	0.285602172
0.930923555	0.218478152	0.548838531	0.199514348
0.936806358	0.212001527	0.555598875	0.193599891
0.977098034	0.182126948	0.477305655	0.166318413
1.006004143	0.446969886	0.87301128	0.408173104
1.006398045	0.32262488	0.678444834	0.294621188
1.028904605	0.304319922	0.797540513	0.277905092
1.098164998	0.256020937	0.670961887	0.233798437
1.061772312	0.810999838	1.207634631	0.564134579
0.967362533	0.669956388	0.997611217	0.466024217
0.991512648	0.536210515	1.070418307	0.372990078
0.978348099	0.472974057	0.944181576	0.329002557
0.962899388	0.97916666	1.30751839	0.688015483
0.934358296	0.897316816	1.198221188	0.630503352
0.95072393	0.63007246	1.263642269	0.442723006
1.082503645	0.661719935	1.327112885	0.464960235
1.002343393	1.000183017	1.085679135	0.643685587
1.007561366	0.940352884	1.020796	0.573669895
1.098942798	1.471697286	1.576471725	0.591043087
0.979778756	1.402613446	1.428351219	0.593838043
1.277542411	0.350676163	0.65498056	0.701352325
1.119305293	0.442356205	1.003263874	0.884712411
1.007065941	0.249956744	0.462719924	0.499913487
1.341897906	0.488557457	0.904417563	0.977114913
0.948370265	0.441628716	0.817543079	0.883257431
1.073154689	1.15667396	0.695550409	0.662247918
1.069362665	0.955701838	0.955301134	0.419662274
0.770161366	0.794428994	0.784572457	0.331390069
1.17594312	0.957529139	0.958683834	0.423316877
1.121571102	0.711773281	0.774462009	0.427995446
0.98448532	0.743379164	0.805690942	0.441207436
0.866119986	0.770129508	0.833397811	0.454727613
0.808721264	0.743200558	0.851940767	0.526224969
1.124761799	0.76037952	0.878347281	0.550694365
0.84637526	0.725701329	0.839576598	0.527939128
1.261609723	0.745688195	0.761286696	0.368800714
1.422140304	0.72234523	0.733623158	0.359538596
0.937860561	0.921413654	0.934965676	0.430152673
0.876699777	0.90873161	0.933323103	0.444807697
1.092191269	0.988670173	1.08130537	0.604684822
0.901100308	0.932940798	1.03589906	0.599091007
0.952782698	1.006457243	1.185921289	0.771652831
1.05316989	1.007618374	1.179332292	0.757958812
1.080765586	0.723879015	0.699818811	0.380381413
1.111346444	0.700657831	0.67973364	0.367724238
0.980499845	0.686747579	0.659842801	0.361395077
0.936198625	1.049284548	0.91647581	0.390453626
1.002283233	1.123796103	0.983410893	0.418015059
0.850048232	1.078507885	0.954345613	0.400227184
1.031662499	1.261057298	1.291484492	0.610485603
0.989538109	1.112815902	1.133914095	0.528178169
1.031046309	1.108839375	1.133128824	0.53227804
1.053326763	1.168531469	1.264651673	0.690190169
1.124964234	1.281596505	1.384676603	0.752681926
0.936472398	1.086031066	1.166679801	0.625542872
1.360741039	1.234880002	1.552211097	0.629285185
1.132594841	0.773834421	0.974121762	0.392817081
1.191079496	1.479905276	1.698829582	0.749540832
0.980093695	0.928320874	1.099577379	0.467497117
0.745705933	0.637902555	0.801324693	0.325603502
0.917108085	0.672792697	0.84396684	0.344673556
0.754745551	1.322521588	1.673999063	1.480680249
1.081663453	1.686167992	1.855757579	1.322350084
0.635861483	0.937245911	0.960459845	0.590774176
0.81737729	1.469125697	1.357685502	0.625919382
1.067721369	0.810754479	0.912718231	0.374884268
1.000122153	0.649329756	0.73371056	0.301359759
0.962473748	0.610440913	0.696079419	0.285903376
0.997067244	0.64151511	0.877855046	0.474393941
0.981798125	0.615392027	0.851654804	0.463630398
0.999537573	0.547212157	0.776595721	0.41170468
1.006553997	0.585650914	0.821228969	0.434471951
1.002334771	0.688690713	0.865226112	0.385632694
0.948209521	0.677391796	0.790696256	0.396393897
1.007190922	0.639146176	0.773656835	0.41120889
1.030166496	0.741709279	0.975436998	0.581196986
0.999598568	0.434212326	0.519693751	0.271409714
0.998928403	0.497896699	0.654193715	0.389337989
0.935851916	0.383799212	0.775505731	0.659641779
1.078548632	0.468088215	0.944042317	0.801783626
0.956481036	0.693010185	1.028216166	0.76042037
1.008449842	1.036926165	1.179771917	0.52727993
0.948034767	0.706996592	0.959701766	0.573265911
0.941637638	0.959923467	1.092161416	0.488123837
1.034508232	1.10613726	1.276399822	0.444231831
1.002490506	0.671185041	1.140153577	0.743391359
0.962658139	0.977156201	1.210212496	0.504647151
1.013076775	0.658669866	0.996935374	0.540709783
0.932039303	0.885042592	1.096129364	0.457075565
0.981986872	1.077191947	1.292630337	0.432607208
1.128398181	0.726304568	1.283930096	0.811612652
1.066973387	0.958634451	1.24519329	0.502462932
0.983996168	0.610437526	0.919626238	0.507035077
0.936259111	0.806004809	1.046938986	0.422462952
0.967132445	0.954148154	1.144977785	0.38319203
1.176780873	0.860771773	0.871112354	0.732069861
0.938376039	0.60095877	0.750304163	0.511103893
0.929685113	0.426378569	0.633176697	0.362626784
0.980826927	0.449833579	0.668007635	0.382574819
1.031489475	0.473068784	0.702512161	0.402335916
1.01736358	0.541807977	0.702904873	0.648018639
1.001079243	0.437490722	0.55831067	0.516395809
1.015872891	0.591471205	0.662901441	0.446718946
1.023797118	0.650473812	0.617443302	0.889357518
0.958997976	0.626413698	0.587410266	0.656609377
0.891112998	0.650573574	0.605166612	0.545844306
0.984054274	0.491545344	0.70181788	0.70822633
1.045740682	0.638136669	0.766290905	0.60304629
0.967495374	0.601923082	0.733483272	0.550028758
0.902703749	0.67223252	0.849012877	0.704899316
1.003621419	0.718239309	0.907265063	0.753565754
0.95340817	0.836512234	0.786952747	0.419453038
0.958508374	0.730091502	0.722005105	0.356739891
1.015961468	1.027923001	0.906499148	0.467988859
0.997238545	0.884083946	0.825623841	0.402502363
1.072131229	1.186666822	1.029877183	0.584255973
1.034560818	1.040798552	0.958427312	0.506597103
0.99334256	0.933584217	0.824367566	0.731178972
0.999389513	1.311990866	1.10173264	1.131350837
1.000385805	0.589278739	1.048720368	0.803790698
1.021822678	0.608624335	0.823810131	0.632932881
1.056770169	0.655762127	0.962059375	0.688654558
1.084973335	0.534651295	1.096337948	0.73227759
0.999894877	0.494320667	0.737348451	0.537403913
0.974958029	0.500802224	0.824526854	0.543135257
1.034321188	0.413283858	0.658075066	0.826567716
1.000300728	0.405495995	0.645674392	0.81099199
1.134555956	0.599787763	0.732048769	0.639387564
1.096369141	0.455779648	0.72574144	0.911559296
0.90215352	0.323973666	0.641467859	0.647947333
1.030607988	0.374967629	0.742435905	0.749935257
0.901927672	0.436877253	0.551833571	0.464364453
1.085708577	0.436720324	0.864706242	0.873440648
0.900670231	0.241374985	0.550914266	0.482749971
0.955334438	0.237687593	0.542498163	0.475375187
1.038131967	0.465946636	0.600336096	0.491310599
0.988902436	0.280476895	0.640160464	0.560953789
0.953799905	0.274167468	0.427223806	0.343917779
0.782273164	0.316410837	0.461277188	0.320385998
0.776426829	0.443795492	0.490416763	0.275498746
1.076409713	0.374495192	0.514316831	0.334601253
1.286178661	0.320440348	0.402937858	0.279517663
1.460983348	0.417856288	0.514725814	0.292983937
0.959594727	1.445940127	1.539603254	1.594863784
0.941365014	1.482630837	1.569756211	1.620793381
0.972551597	1.489762058	1.581388749	1.635055823
1.116209078	1.690820835	1.911566432	1.85468322
1.013333656	1.062354771	1.357059743	1.174309542
0.969296346	1.120403151	1.391379535	1.188836836
1.078609602	1.667716804	1.883756028	1.82520895
0.985246981	1.135867469	1.41552428	1.211673399
1.005594407	0.536014862	1.433056247	0.578594149
1.004470052	0.438308288	1.231108024	0.460549959
1.009259958	0.774140818	0.740201538	0.576418093
0.984786855	0.782753015	0.748436165	0.582830655
1.002714237	2.048701598	1.129144234	0.909379276
0.999204982	1.276234519	1.087924676	0.894608573
0.990727883	1.847912086	2.445480359	1.174713936
1.175162883	2.340838945	2.910310979	1.488066533
0.896413385	0.359087232	0.856062598	0.434080254
1.019027192	1.337916967	1.793500766	0.744160979
1.159199228	1.675509183	2.23047591	0.912269755
0.939630461	1.46918975	1.51753606	0.590036044
1.016679436	0.404480527	0.585185133	0.511865175
0.998834346	0.32763768	0.47681503	0.419340503
0.928756201	0.580009728	0.648453624	0.409557599
1.032933583	0.62930477	0.806289693	0.619590259
0.909665266	0.536052601	0.646331927	0.459720867
0.97535793	0.583302829	0.699384313	0.493709037
1.085953153	0.669604471	0.812665416	0.58320408
1.001181027	0.470933503	0.565468111	0.400015965
1.015915335	0.549173839	0.766778962	0.648108039
1.041290108	0.509778842	0.681917661	0.55019095
1.071733939	0.731581251	0.856121116	0.582534047
0.978247767	0.643611679	0.735665796	0.482877524
1.023416941	0.737787543	0.824800424	0.522492597
0.988208755	0.951300559	1.106042627	0.757891501
0.992274469	0.915749814	1.057073219	0.716213533
0.951141688	0.745979865	0.857382445	0.577720482
0.994653014	0.545348434	0.596570502	0.38386505
1.022388893	0.622202962	0.632551776	0.358316486
0.999962284	0.605601676	0.650920902	0.407190422
0.994831187	0.720089922	0.591620637	0.45629839
1.006007505	0.575123691	0.652870748	0.386286767
0.994348707	0.723364175	0.681658122	0.474355716
0.566620559	0.658427435	0.917687404	0.521250057
0.934288163	0.67139648	0.873062523	0.542418002
0.971516271	0.723285292	0.899827654	0.568221907
1.049061913	0.817384892	1.028243008	0.700544731
1.038777455	0.836451915	0.958511761	0.531390373
1.037872253	0.818194877	0.956147423	0.544684114
0.992510815	0.882600108	0.902690001	0.389926334
0.961398399	0.846485113	0.875579945	0.399795437
1.01782261	0.878118467	0.920837267	0.421032122
0.994308072	0.922518606	0.835345622	0.39198737
1.436119815	1.151377948	1.38843616	0.930192732
1.194388666	0.594495251	0.837580914	0.674348192
0.763852803	0.467978603	0.566590008	0.38170991
0.946968128	0.589923419	0.721936227	0.493565257
0.967646399	0.742078514	0.901928021	0.610877739
0.911727562	0.451800119	0.598081098	0.381154346
1.063354359	0.443225533	0.668564442	0.498878805
1.282467002	0.584965801	0.705460669	0.47259107
1.242294912	0.589556548	0.708064121	0.471586692
1.061769538	0.697639186	0.83782971	0.558042069
0.933896372	0.710607841	0.905456228	0.613623482
1.113253326	0.601697857	0.735571594	0.507613307
0.987950801	0.660757297	0.822037836	0.52854022
1.109540552	0.710999672	0.857388015	0.574413231
0.904679785	0.473546398	0.669660933	0.541147896
1.10700976	1.017429122	1.038715983	0.515005723
0.969019419	0.870323701	0.895664047	0.451050466
1.049061494	1.091374719	1.077490151	0.479125321
0.970490513	0.657684085	0.91694043	0.746268648
1.084088525	0.783680902	1.088858944	0.883037982
1.046620985	0.501674623	0.757544471	0.556290689
1.006381183	0.460135687	0.668097734	0.473212816
1.007273145	0.717828447	0.891436002	0.583495234
1.007273145	0.717828447	0.891436002	0.583495234
1.1203793	0.798433014	0.991534867	0.649015597
1.099003891	0.51250793	0.998301023	0.609635876
0.949298381	0.488932004	1.64983279	0.822802933
0.971958803	0.82086901	1.392209078	0.690272543
0.983682671	0.922907815	2.214668056	0.999235121
1.022603343	0.946413172	1.502889275	0.741707184
1.00736105	0.483276687	0.597328929	0.342934988
0.876836717	0.667335593	0.687201682	0.268368642
0.93722806	0.576859367	0.707807274	0.401417188
1.0726307	0.757048705	0.795478485	0.323074548
1.173005411	0.676397934	0.823526681	0.46088792
1.085325352	0.867590837	0.893418376	0.348901179
1.012614266	0.596879952	0.951756724	0.615212507
1.041326865	0.880555876	1.402015168	0.953261255
0.96166483	0.810380299	1.288977705	0.874711074
0.980820799	0.584829472	0.963015607	0.680682625
0.953076311	0.464195248	0.816861951	0.490519096
1.045796908	0.438431564	0.787238592	0.474631803
0.945001948	0.55646033	0.925683013	0.604587971
0.894847707	0.529690676	0.88152002	0.575914378
1.275263463	0.876386538	1.328846609	0.938085887
0.990368013	0.605183681	0.653512401	0.407059366
0.968350961	0.186055681	0.350682473	0.372111362
1.035670989	0.947865866	0.628654769	0.667069501
1.000579068	0.71939393	0.628155633	0.456402106
0.981684099	0.574211297	0.656095295	0.385926962
0.968335567	0.72267144	0.683844051	0.474045001
1.18491906	0.49736418	0.738640139	0.546080962
1.114081507	0.467630452	0.694482304	0.513434818
0.94647304	0.394912269	0.577702733	0.420224538
0.903570557	0.24220937	0.45222456	0.252729189
0.829187336	0.455370805	0.584476713	0.360273524
0.961178127	0.354298473	0.567583219	0.283070631
1.18124184	0.38193878	0.732607442	0.305154155
0.956174988	0.703115719	0.786431176	0.39675002
1.008826513	0.661731672	0.768935371	0.411009752
1.004095718	0.725993384	0.985748065	0.580796033
1.004357788	0.450159251	0.517018298	0.271671546
0.985689238	0.487763695	0.661738438	0.389453624
0.967883562	0.940720733	1.116654936	0.545661649
1.006628161	0.499980143	0.958477364	0.665247642
0.927936105	0.466206684	0.804961435	0.464747416
1.037938299	0.700280459	0.729546937	0.338697318
1.007724188	1.517513306	1.799841363	0.733457678
0.994013655	1.496866867	1.775353725	0.723478662
1.013828501	1.6103594	1.858827068	0.778332856
0.983564963	1.56228897	1.803339693	0.75509904
0.980408765	1.612320901	1.787573172	0.791802433
1.036113808	1.703930043	1.88913983	0.836791207
0.984189758	0.957905786	1.326640179	0.44398935
0.96018513	0.934542231	1.294283101	0.433160342
0.704142253	0.415130698	0.633454158	0.569816951
0.985337767	0.304665072	0.529954699	0.416672609
0.875012933	0.272305592	0.532281342	0.373098989
0.899680843	0.241745111	0.577029272	0.330620657
0.909760325	0.505955663	0.765879661	0.680963957
0.960302565	0.534064311	0.808428531	0.718795288
1.091940943	0.393334025	0.765834854	0.552268051
0.995028814	0.278021007	0.655998065	0.388613443
0.991515523	1.050676741	1.083229903	0.507822185
0.961790597	1.154523906	1.239943692	0.719287811
1.025316123	1.207508859	1.255278215	0.648617717
1.147006262	1.433071291	1.840644702	1.250828297
0.895416896	1.576039814	1.951581606	1.267546295
1.373681641	1.309655833	1.680571445	1.140791666
0.700761049	1.233422463	1.527324735	0.991992753
0.872469651	1.478707025	1.819487481	1.172066681
0.789377303	1.337877784	1.646202959	1.060441283
1.077167051	1.051614564	1.196113948	0.820987748
1.313749237	1.044248413	1.212518371	0.720088825
0.664085529	0.915650576	1.048806251	0.724727078
0.723094092	0.800041639	0.919598593	0.537772166
0.782588577	0.957725442	1.093411035	0.632710218
1.530157491	1.333414962	1.305845999	0.843898346
1.193873825	1.019008845	1.046062455	0.75290409
1.143451373	0.826606708	0.934529347	0.697133416
0.971976852	1.06684085	1.108901301	0.8190717
0.839073563	0.944153799	0.903356699	0.549795598
1.009708099	1.080571908	1.060415405	0.688780615
0.747989214	1.028675305	1.003210812	0.641616763
1.291596165	0.933120482	1.060014781	0.803929854
0.719982854	0.826173049	0.899065893	0.63429795
0.747674502	0.852826586	0.924857059	0.648449325
0.778929749	0.816603018	0.889859054	0.629322035
1.043500333	0.428162883	0.574775346	0.300109549
0.754467468	0.304840533	0.415253756	0.222081066
1.165549228	0.436198211	0.613722568	0.345028001
1.11869561	0.431156869	0.602260574	0.334945317
0.93120679	0.369216637	0.523733127	0.297978728
0.79985023	0.327631858	0.461402078	0.259753511
0.75056537	0.317273473	0.510613768	0.340546946
0.817538289	0.318287903	0.506899056	0.334175806
0.867086064	0.337578079	0.537620211	0.354428885
1.191544906	0.322375327	0.524270247	0.353620219
0.243761883	0.801250289	1.42787435	0.814052578
0.927895478	0.400703152	1.198451221	0.258766304
1.292486025	1.245194339	1.534813503	1.451710418
1.004644394	1.407794993	1.576488868	1.28420537
1.049770154	0.605059923	0.690680011	0.581446163
1.27938154	0.804574364	0.847551122	0.613748727
0.923528176	0.376371589	0.724296608	0.646916407
1.068356159	0.459110058	0.881926476	0.786455409
0.902609793	0.459257362	0.497114058	0.451848057
0.94876196	0.478399313	0.517548949	0.470273803
1.074218684	0.502861866	0.426939527	0.326935854
1.052203514	0.551596559	0.466851431	0.356526452
1.0795283	0.239856748	0.481707014	0.360246829
0.996340249	0.241445785	0.48530435	0.361693502
1.021322445	0.305413464	0.511259475	0.416411782
0.995243273	0.277658338	0.431094342	0.287545623
0.967369759	0.272695585	0.442328848	0.350525208
0.90156506	0.272299781	0.411202355	0.281760852
0.953414685	0.267139074	0.425190543	0.343277133
1.004482358	0.298984221	0.490866661	0.40754739
0.87807251	0.778666231	0.913391636	0.805721033
1.407162476	2.018764303	2.368052389	2.088906383
1.165036265	0.453886996	0.666014735	0.469657326
0.987047081	0.371665537	0.546071309	0.392408167
0.975445572	0.319043954	0.555154202	0.466665861
1.009480699	0.364387212	0.517332615	0.384648307
0.975186529	0.312645015	0.522614568	0.457306127
0.997163347	1.333738367	1.474932288	0.65107068
1.000718088	0.835791916	0.925161996	0.406425939
0.9421263	1.602848568	1.666689563	0.755183333
0.886647085	1.004977233	1.076898109	0.470928933
0.987851436	1.054943982	1.288472183	1.230564887
0.896395874	1.645923827	1.450351913	0.853191655
0.882831905	1.126369378	1.196935558	0.927382234
0.878600038	1.524003544	1.342918438	0.789992273
1.106029896	1.410511434	1.627513193	0.718981732
0.977686221	0.836212939	1.055098002	0.983876184
0.910078176	1.269387954	1.184227393	0.668215908
1.054499286	0.859015665	0.934786493	0.715945616
1.014362378	1.149634374	1.072507828	0.605176672
1.12306257	1.162059284	1.267701037	0.572756493
1.10822548	0.931060615	1.219334344	1.10447788
1.046342245	1.279596661	1.210883146	0.683564054
1.019258752	0.81817263	0.915096836	0.689873876
0.954445237	1.076173602	1.018383774	0.574894896
1.012393898	1.052697236	1.122877051	0.521416301
0.961207778	0.525474065	0.64507824	0.239392617
1.04233065	0.442093538	0.679262945	0.313551351
0.989253178	0.449423507	0.650319586	0.290684737
0.978888387	0.652549809	0.634010303	0.310614097
1.015794613	0.724886819	0.591756187	0.357172134
1.030123811	0.570648746	0.682121783	0.257871208
1.004485197	0.537017649	0.651840974	0.241902311
1.003095569	0.647437151	0.789447158	0.292968837
0.978813243	0.533241278	0.564569594	0.251877212
0.995608483	0.437107157	0.518018564	0.277465926
1.029265373	0.683417291	0.603685274	0.268746759
0.960753091	0.572194581	0.585322825	0.271996418
0.990391126	0.539987709	0.579936927	0.268728642
1.038453818	0.801642772	0.776976724	0.370005544
1.038939837	0.856025591	0.799714451	0.398697784
1.017952987	0.683948763	0.72135834	0.321132094
0.975302296	0.828752828	0.81607374	0.395501245
0.98658865	0.462405902	0.565008499	0.404626471
0.996605937	0.645351105	0.83532118	0.508839352
1.016909334	0.642021819	0.811710062	0.476859501
0.994086676	0.656557576	0.818875384	0.471501359
1.003430176	0.521829273	0.708599278	0.41816826
1.006994016	0.523391245	0.698328532	0.405458107
0.995657238	0.563414474	0.599761416	0.335546057
0.997706843	0.586365554	0.612125177	0.32664653
1.001082759	0.595879635	0.629241994	0.348067417
1.002661811	0.737972397	0.822333153	0.381336795
1.017005062	0.775389158	0.856946569	0.39954848
1.020610313	0.751228567	0.870599389	0.459973324
0.988860067	0.728076536	0.827451404	0.423432189
0.998136948	0.732166332	0.835904885	0.428892664
1.004140842	0.615941139	0.729869988	0.356195878
0.994311626	0.616553043	0.718864833	0.344181781
0.994045127	0.846705459	0.848783843	0.366613342
0.994987996	0.866720254	0.825321564	0.358296618
1.000702922	0.897699786	0.83279069	0.373579412
0.999277536	0.772726658	0.832903297	0.393234369
1.012793282	0.794745803	0.843997373	0.389063915
0.995541269	0.79319598	0.835768221	0.381117886
1.098308061	1.032532777	1.091316688	0.697548832
0.911551225	0.856960402	0.905748668	0.578937289
1.114619567	1.047317376	1.106441872	0.706808376
0.889656755	1.0742686	1.005419784	0.536749154
1.112070944	1.34283575	1.25677473	0.670936442
1.064814498	1.344667351	1.267139934	0.684427619
1.028426919	0.97457126	1.053179995	0.692008313
0.992810402	0.940819874	1.016706229	0.668042657
0.901768921	0.879040748	0.958571782	0.636717784
1.158982114	1.003252522	0.894287385	0.553961375
1.03079976	0.892293717	0.795380025	0.492693757
1.128322056	1.028756522	0.997686824	0.676523252
0.877372742	1.119172877	0.960155711	0.567589851
1.04634758	1.373728398	1.175374379	0.692427036
0.996521505	1.30831276	1.119404171	0.65945432
0.985200089	1.299050289	1.160984751	0.72136107
1.054980097	1.376320897	1.217747713	0.747734711
1.116256133	1.331005804	1.164064081	0.704840407
0.84411084	0.970133392	1.075374833	0.818903071
0.929637489	1.068428845	1.184333517	0.901875629
1.037903496	0.316393554	0.517790919	0.36421568
0.906674285	0.266595167	0.511406525	0.299580867
1.139730469	0.352665988	0.647614305	0.389491977
0.971921291	0.258550254	0.717622129	0.289155936
0.994307119	0.346807256	0.569859173	0.300356085
1.007721807	0.378543198	0.539358015	0.334267605
1.027099762	0.362570003	0.566964237	0.331390006
0.870283478	0.943269254	0.95888294	0.52258494
1.087854348	1.179086568	1.198603675	0.653231175
1.040715734	1.181495753	1.208812026	0.666366335
0.86166326	0.983233047	0.944829407	0.552611786
1.027025223	1.206597728	1.156673063	0.674154656
0.97811926	1.149140693	1.101593393	0.642052053
0.949913338	1.145245134	1.141566506	0.702325153
1.017283444	1.212313997	1.197604971	0.728002823
1.097853815	1.171234893	1.145060406	0.686240452
0.996009979	0.504076836	0.531862317	0.253649922
0.952573182	0.413177735	0.494238431	0.207909773
1.030520462	0.520195063	0.545104924	0.248260205
0.978848651	0.422589166	0.479425193	0.201678333
0.988150195	0.50157625	0.524976789	0.237158845
0.963600207	0.417803473	0.469608574	0.197548806
1.024749971	1.017769506	0.838196615	0.753288958
0.973305511	1.439106856	1.121805963	1.120981481
0.965950617	0.328789111	0.504736898	0.316350412
1.186483789	0.432897356	0.764936917	0.404454713
0.854219221	0.306825765	0.512559406	0.280698297
1.044414011	0.336072917	0.781983622	0.312173924
1.012529903	0.470860088	0.695570811	0.322471853
0.961409149	0.443758506	0.579440954	0.310842012
1.021594961	0.429629156	0.601699613	0.313293814
0.996338542	0.436632653	0.547164859	0.404845307
1.006392231	0.647241182	0.837716697	0.51032962
1.024807924	0.644220253	0.814438237	0.47849238
1.008133119	0.64191587	0.809849625	0.47311589
1.013749419	0.522111495	0.709002007	0.41839442
0.981211428	0.5211854	0.693866855	0.400699567
1.001395622	0.563719187	0.60007055	0.335727531
1.001361403	0.58668268	0.612438409	0.326823191
1.00295591	0.608261165	0.637975265	0.348255664
1.00067471	0.738371517	0.822716167	0.381543034
1.021977526	0.775808514	0.85734858	0.399764569
1.015191966	0.748466743	0.867345003	0.458282273
0.990407696	0.726334027	0.825419349	0.422418787
0.994914249	0.744354818	0.843216979	0.427397764
1.007312283	0.61627426	0.730268668	0.356388521
1.002619001	0.616886495	0.719257006	0.344367926
0.995056367	0.843330066	0.845336372	0.365151837
0.986611724	0.863801547	0.8224802	0.356989746
1.002327602	0.870309124	0.833995857	0.360253184
1.00472305	0.773144574	0.833302067	0.393447043
1.009486846	0.795175628	0.844401719	0.389274333
0.999462187	0.769506448	0.819351295	0.381324007
0.997596523	0.645700132	0.817228892	0.509114549
1.028338342	0.642369046	0.79476693	0.477117402
1.007421173	0.640071284	0.790386239	0.471756362
0.976782575	0.522111495	0.693804113	0.41839442
0.994862568	0.523674312	0.683988717	0.405677392
0.993438206	0.563719187	0.587875475	0.335727531
1.000579466	0.58668268	0.600566777	0.326823191
1.002154868	0.608261165	0.625325113	0.348255664
1.00188029	0.738371517	0.808856875	0.381543034
1.023100906	0.775808514	0.842827402	0.399764569
1.009054711	0.751634856	0.854299049	0.460222093
0.989169132	0.728470304	0.812457847	0.423661195
0.993411964	0.747362312	0.831036255	0.429124623
0.973758464	0.61627426	0.717323096	0.356388521
0.978627291	0.616886495	0.706748074	0.344367926
0.995900349	0.847163385	0.84917881	0.366811618
0.988956885	0.867189005	0.825705613	0.358389706
0.998940023	0.86945588	0.833178214	0.359899995
0.997048254	0.773144574	0.819010369	0.393447043
1.004957202	0.795175628	0.830261592	0.389274333
0.995032592	0.769506448	0.805499959	0.381324007
1.213441629	2.113635147	1.965353363	1.752270294
0.998120019	0.452578954	0.742984967	0.456603771
0.968394349	0.218634413	0.462694199	0.258066946
0.947985571	0.318303307	0.470085818	0.240404125
1.035436469	0.332912487	0.565370842	0.390158807
0.977443005	0.368205315	0.45163745	0.406404708
0.996972035	1.714705796	1.436542751	0.600569259
1.053700444	0.540745609	0.699967362	0.641508167
1.210586051	1.200252634	1.550618863	1.423907757
1.039563188	1.028451113	1.310877303	1.186757241
0.949554658	0.9394047	1.197377575	1.084004204
0.868059267	0.621236249	0.872978704	0.70405554
0.948211143	1.265172291	1.367356218	1.000344582
0.96159292	0.985977106	1.166571789	0.787435486
1.225696301	1.064991619	1.364588413	0.850539214
0.974999695	1.211771222	1.488166903	1.060877952
0.844944654	1.037825542	1.271853989	0.902515038
0.703707071	0.864346758	1.059255941	0.751654218
1.078675015	1.340623333	1.646409188	1.173685024
1.146094203	1.424414775	1.749312814	1.247042513
1.457346618	2.061488612	2.448945175	1.617932589
1.404545227	1.986798442	2.360216996	1.559312978
0.978926124	1.343712926	1.574184584	1.004741991
0.995544655	1.123047704	0.977779792	0.61924718
1.038331571	2.22338679	2.254361043	0.977617655
0.956200388	2.03037664	2.078824705	0.938512949
0.97387648	2.214577629	2.313501342	1.128241619
1.029613555	2.272900367	2.643674104	1.169568629
0.993097521	2.228176026	2.472830247	0.915622288
0.990805758	2.223034081	2.467123715	0.913509314
1.021007657	1.902206381	2.324011327	1.318518115
0.979812532	1.709178924	1.718053116	1.273037631
0.950852451	1.418219439	2.464142982	1.664822337
0.987424732	1.535887048	2.678805654	1.823509744
1.08743261	2.099141182	3.371655311	1.993589774
1.016324447	2.879157722	3.648343187	1.220998389
1.415987287
1.207880552	1.159027367	1.842577181	1.57392775
1.055892633	1.006941539	1.662169327	1.36577248
0.970955815	0.873227823	1.548349297	1.175676424
1.022695202	1.989822662	2.937559876	2.514735703
0.954515522	1.857167818	2.741722551	2.347086656
1.018110781	1.348518579	2.233737706	1.859894301
0.830659167	1.642331249	1.319165918	1.868986822
1.15942474	1.795180099	1.538041385	2.09378877
1.045206226	1.565914355	1.420122348	1.822328709
0.973319932	1.2169557	1.164227014	1.426603707
0.72091389	1.429913628	2.181354418	1.932419904
1.036417661	1.049782082	1.664682215	1.413381494
0.913147256	0.941707919	1.552729548	1.270277151
0.930257068	0.836625459	1.483448428	1.126396574
0.971805772	1.851726011	2.733688853	2.340209306
1.011888161	1.928100947	2.846440583	2.436731867
1.072898724	1.365302685	2.262991788	1.888838521
1.005142991	0.965516643	1.713751934	1.32956701
0.746735304	1.624707439	1.296117282	1.774824914
0.987804961	1.335227724	1.128147448	1.452567225
0.947853611	1.459921469	1.303436929	1.607635856
0.790927597	1.135240769	1.067172783	1.243163548
0.995739793	0.419438888	0.546713995	0.558855731
0.958488817	0.852656461	1.657341239	1.180850337
0.821305024	0.813355322	1.262207723	0.884210644
1.262899771	1.440800856	2.278339394	1.566315998
1.247182046	1.476333258	1.737399814	1.270306327
0.997197624	1.660431146	1.879662106	1.315336868
2.022439307	1.409822117	1.648204066	1.193921157
0.760793015	1.266794452	1.434052555	1.003511318
0.933979026	1.5005552	1.687285626	1.171326896
0.85467892	1.37314957	1.544025525	1.071874612
1.122502656	1.271607629	1.437900379	1.00529112
0.71385045	1.501742841	1.518853062	0.984317682
0.793224874	1.186471189	1.294144398	0.938376341
0.933601253	1.325021009	1.337126137	0.861317491
0.95557667	1.38332817	1.406323698	0.88763634
1.119316007	1.403052427	1.450570915	0.905304853
0.744146598	2.396342373	2.132522361	1.190970461
0.824354016	2.668529363	2.362375071	1.326246066
1.183723216	1.154846271	1.174836719	0.881318141
1.235810186	1.118740129	1.176020749	0.903620258
1.284131721	1.466636142	1.502744015	1.153601697
1.542500087	1.828038697	1.717386106	1.108477395
1.086103364	1.637152012	1.490745051	1.022761167
0.962379249	1.500841349	1.400483068	0.917282698
1.570886612	1.14216391	1.206972949	0.843898346
1.755696802	1.332037706	1.407620626	0.984188352
1.185897751	0.986577309	1.069316607	0.75290409
0.959441821	0.863096108	0.95223489	0.697133416
1.022201538	1.04133009	1.136963723	0.8190717
1.296413136	0.906692039	0.913207221	0.549795598
1.020690002	1.102543396	1.108834892	0.688780615
0.75854859	1.049801736	1.048923241	0.641616763
1.543808903	1.167457708	1.268056447	1.065815784
0.981726306	1.078145887	1.125327881	0.858885935
1.018912909	1.117874867	1.163161053	0.882149733
0.993250711	1.25157175	1.292167092	0.9520907
0.863325306	0.920305347	0.955064512	0.572592512
0.808974123	0.888075117	1.299079789	0.638347417
1.178551801	1.390895637	2.014263371	0.972991273
1.504167399	1.417339249	1.889398797	0.985794288
1.447291924	1.395590204	1.849073091	0.95197622
1.18897753	1.080883897	1.493832597	0.851367794
0.996575871	0.951650725	1.307005508	0.736143555
0.832570968	0.951634009	1.440800875	0.954788017
0.883029815	1.009308797	1.52812214	1.012653958
1.328484739	0.866006523	1.397736082	1.010343482
0.986568016	0.360590804	0.424495028	0.399570313
1.045549392	0.752456258	1.579566586	1.197310889
1.051529676	0.476876852	0.880736716	0.465084481
1.109905395	3.168645217	3.974255556	1.732214292
1.017568148	2.428883688	3.046413792	1.327806286
1.344038029	3.799869181	3.963549001	1.856155301
1.260899427	3.901837022	4.532517471	1.647674045
0.846699056	2.612284906	3.044472703	1.119173418
1.25810911	3.481528105	4.177833726	2.003317915
1.081967111	2.42286899	2.840124178	1.06450048
0.867609256	2.011973471	2.331065651	0.839746942
1.188682537	2.427504058	2.85003932	1.073770616
1.127483893	1.201770209	1.52954283	0.722990418
0.99075301	1.255256186	1.591554348	0.745383268
0.918507089	1.300922999	1.646988722	0.768518725
0.871045638	0.94141249	1.260045256	0.66621698
1.108646648	0.963509171	1.299699559	0.698121372
0.8487917	0.91953159	1.242230276	0.669247796
1.306315652	3.782399893	4.525452385	1.809765303
1.463434769	3.657476271	4.353944475	1.714415629
0.964354357	2.332397554	2.773539898	1.088452251
0.867362844	2.302242483	2.770584184	1.127484966
1.148818788	1.669912207	2.136021881	1.021824414
0.945109513	1.576142321	2.045908982	1.012592335
0.981856171	1.275936818	1.754708718	0.978673637
1.082468784	1.276529239	1.743637752	0.959944555
1.116270688	3.500742954	4.171707835	1.405920865
1.11367089	3.404693837	4.043351462	1.367346923
1.026266593	3.303990861	3.956498811	1.32690396
0.937597486	2.293149482	2.751779379	0.920943567
1.003710129	2.460457004	2.952548404	0.988135343
0.850980584	2.386760187	2.864112225	0.958538228
1.076101309	2.129359608	2.555407321	1.031319216
1.064487528	1.923752715	2.297366176	0.91350543
1.070275192	1.872358673	2.242256786	0.899213865
1.035990919	1.480524559	1.8745102	0.874849119
1.13959001	1.628027424	2.060785557	0.961234848
0.955651748	1.376142098	1.729849557	0.79299284
0.959590385	1.544508568	1.342438418	0.697411815
1.12202028	1.749935743	1.68414078	0.702785439
0.959264436	2.538363635	3.046036363	1.047110204
0.965452205	1.640112868	1.968135441	0.658679867
0.8417909	1.411127873	1.693353448	0.566718021
1.033035341	1.465771892	1.743864592	0.588663411
1.147491232	3.149672308	4.952593979	3.526993241
0.785194172	2.200700451	3.241768134	2.10021604
0.911245388	1.369118873	1.983750119	1.251570633
1.315339406	1.754084577	2.374581174	1.325448066
0.997323484	0.534318766	0.5671552	0.301037703
1.00150462	1.587476856	2.04633381	0.737158316
0.969594605	1.49238805	1.929071454	0.699342915
1.005689163	1.568494019	2.356892959	1.160397177
1.036329556	1.504658472	2.304353609	1.134089716
1.004173909	1.337981671	2.082082619	1.00709582
1.004095349	1.431897519	2.215930415	1.062739989
0.993815599	1.683719621	2.349896041	0.943312604
1.017621853	2.658106976	3.513396774	1.556085953
0.997870591	2.229476488	3.053470256	1.43493469
0.999301544	1.292024148	1.919327623	1.012781945
1.062840033	1.514599315	2.051591383	0.947087679
0.963064366	0.868417657	1.288892275	0.679316348
1.140368369	2.603251623	2.97250237	3.886271046
0.985570255	0.900047687	0.814567276	1.308736503
0.77157381	0.800615816	0.774997672	1.170448285
1.031463	0.862902913	0.883578025	1.253455664
0.960831149	0.384028538	0.886923085	0.660118782
0.956283394	0.544834912	0.592872159	0.383553721
0.986650134	0.621227803	0.628952071	0.357754908
0.983138652	0.605070703	0.647111572	0.40683341
1.027208716	0.663115425	0.690063345	0.413511382
1.127096152	0.884816697	0.914394494	0.540971162
0.954046868	0.719575073	0.587942161	0.455972146
0.978736958	0.574288452	0.613978078	0.385776883
1.063421245	0.722175376	0.809926269	0.473640353
0.99947636	0.89590528	1.194191382	1.146661062
0.950532873	1.586125201	1.618637167	1.119997818
1.124337136	1.720452304	2.016723114	1.694153728
0.953634971	1.465549247	1.616595657	1.257069176
1.012012568	1.593533538	1.747221106	1.347474328
1.14548418	1.830739045	2.032747122	1.594776261
1.028188882	1.320750311	1.435619877	1.093839579
0.914146343	1.007661484	1.288426565	1.189192679
0.979699711	0.907871109	1.144604818	0.979841505
0.974313854	1.302897183	1.43576448	1.0374541
0.848397645	1.146218362	1.233523187	0.859964327
0.912848915	1.314145694	1.383220545	0.930662767
1.085004409	2.447292313	2.758857666	1.949732949
1.044928052	2.393172437	2.634517269	1.871714807
0.995022456	1.949488048	2.136886805	1.509771546
0.87367049	0.93934191	1.106502702	0.486760743
0.9113336	0.720619171	0.951939782	0.376826578
1.016093584	0.717282919	0.990299151	0.33789917
1.007165873	0.897071504	1.03949662	0.428482632
0.999435711	0.745398105	0.952270119	0.35985871
1.255017778	0.686943304	1.002835576	0.354449989
0.988368108	0.492615086	0.88342912	0.492396164
0.957944975	1.080572926	1.06091221	0.725476956
0.911555379	0.933118949	1.10318398	0.667866189
1.021340519	0.772289041	1.046804595	0.540937266
0.958321508	1.159872684	1.143267844	0.815638614
1.156384379	0.920185221	1.229908552	0.629825814
0.906953517	0.644095854	0.656227496	0.628179262
0.923932447	0.616861711	0.635163398	0.656466009
1.115963002	0.645450354	0.668823775	0.72155299
0.919038395	0.534540336	0.553704352	0.595981465
0.804736094	0.733247952	0.773104984	0.928891256
1.21667005	0.917017039	0.953406338	1.051251923
1.064171351	0.71677879	0.753051488	0.885958017
1.066441643	0.808202862	0.840183895	0.925768403
0.945950398	1.661300674	1.649646471	1.119390322
0.943168191	1.656414496	1.64479457	1.116097998
0.958186849	1.450790693	1.737127739	1.149919149
1.094674862	1.656414496	1.909500452	1.116097998
0.958186849	1.450790693	1.737127739	1.149919149
1.042547488	1.577537615	1.818571859	1.062950474
1.043691988	1.771285578	1.865332864	0.722806322
0.987276204	1.675540412	1.764504061	0.68373571
0.974887927	1.629118215	1.954941858	0.654264343
0.983365213	1.643284461	1.971941353	0.659953599
0.967080994	1.430284588	1.351547886	0.859869176
1.077259054	2.114641233	2.53756948	1.17
0.967080994	1.430284588	1.351547886	0.859869176
0.908937327	1.78422854	2.141074248	0.9871875
1.165732039	2.556506565	3.067807878	1.063477612
0.929810079	2.039118332	2.446941998	0.84825
1.093662203	2.195973588	2.635168306	1.106
0.927235346	1.861803694	2.234164433	0.937695652
0.997535412	0.800454059	0.745641345	0.700908118
0.940869812	0.605583063	0.565792977	0.576895025
0.783712709	0.690884406	0.646693631	0.691601836
1.062809659	0.671022196	0.623116842	0.533246276
1.082744939	0.847653918	0.793566282	0.852159882
1.188473085	0.796693211	0.74468691	0.768417222
1.054953379
1.121851331	1.377838748	2.149392754	1.138740458
1.116739722	1.172730892	2.908265777	1.562041885
1.108168531	0.853788256	2.180242197	1.113246269
0.921250508	0.980054985	2.481398938	1.285991379
0.955894625	0.934574087	2.414589483	1.207894737
1.088104403	1.872773189	1.984244902	1.037323027
1.084235161	1.882353799	2.169652273	1.651159212
1.075423501	1.302406259	1.666027548	1.11572161
0.933165635	1.457194773	1.673104042	1.888291139
0.781580308	1.202397407	1.371107343	1.595454545
1.091273846	1.83980636	1.95489201	1.476980198
0.973688852	0.443664628	0.931661795	0.776384829
0.985118943	0.506252485	0.874107398	0.728422832
1.031319297	0.491131371	1.173438617	0.977865514
1.120753726	0.43576658	1.364332069	1.13694339
0.972410971	0.376864566	1.297406238	1.081171865
0.952050663	0.315269195	0.989099197	0.824249331
1.062448473	0.580900385	1.773319709	1.477766424
0.915148338	1.484703135	0.959228566	2.017040682
0.996792782	1.272821013	0.908271779	1.537840363
1.220819446	2.978607654	2.601695003	4.195820339
0.999551057	1.524797451	1.328325874	2.084189755
0.997055099	0.986564126	0.644972036	1.241405894
1.064432018	0.725277786	2.289002106	1.17163816
1.008271812	0.672238893	2.296304467	1.913587055
1.000626161	0.747699686	1.385438869	0.667637388
0.971351083	0.733132022	1.508810361	1.244131112
0.98360447	0.748068305	1.088072719	0.456484713
0.899856578	0.95543618	1.097702946	0.846419647
1.055804885	0.8305388	1.127340573	0.735773223
1.077399254	0.742831038	1.163946849	0.658073034
1.048280966	0.767895105	0.922726081	0.881234347
1.033755156	0.774537552	0.850992873	0.580283562
0.954925385	0.667164816	0.979650732	0.715514827
	0.769277372	0.962576704	0.537093596
0.968804203	0.885956667	1.036176476	0.699012848
0.99823409	0.685835494	1.022059729	0.821527721
1.495209002	1.02728149	1.530896332	1.230528646
0.86582004	0.56933458	0.812354236	0.608732855
0.914527079	0.522472921	0.820791179	0.711447083
0.975864699	0.670466631	0.999156429	0.803118136
0.885948108	0.506145642	0.795141455	0.689214362
1.089885665	0.690904627	0.992450674	0.752179625
1.105920138	0.654839381	1.000609652	0.834610268
0.93895785	0.666229462	0.957006007	0.725316066
1.011861547	1.037399606	0.76350459	1.112048328
0.954088047	0.964643427	0.713766673	1.047907463
1.04188756	1.053414294	0.779450722	1.144340665
0.972757178	0.826238368	1.355473105	0.719589125
1.02393728	0.869709611	1.426789208	0.757449185
0.958588376	1.231238447	1.836769302	0.940585674
1.046076442	1.343610632	2.004406839	1.026430677
0.999849131	0.70780338	0.711784471	0.563274998
1.022803557	1.069833555	1.114302609	1.094303321
1.087112758	1.312458508	1.322781227	1.002391835
	1.405501185	1.416555701	1.454974284
0.911231489	1.547732459	1.570038219	1.26908473
1.199526651	1.572142788	1.594800347	1.675388348
0.941838214	0.451976881	0.756833904	0.465084481
1.039232527	0.529736234	0.894936846	0.570192527
1.011396511	0.732352459	1.031947254	0.508364422
0.980244992	0.688606386	0.942796026	0.415076273
1.047951303	1.077124082	1.292548898	0.432579953
0.97508658	1.021368353	1.236777636	0.425563302
0.982654182	0.917339277	1.267675255	0.602774957
1.051327008	0.956167018	1.283592347	0.543552262
1.012353962	1.226724649	1.472069578	0.492660501
0.994080353	1.240339693	1.497361066	0.510675962
1.053514339	0.934137982	0.988495067	0.644186977
1.022592753	0.876549974	0.929559489	0.574014234
1.025153203	1.438104303	1.439220946	0.591408605
0.896214492	1.28660698	1.286999521	0.56258996
0.926916204	0.401624553	0.902759499	0.660118782
1.13088433	0.490358402	1.099377088	0.80250552
1.017019101	0.62076294	0.940869507	0.761017246
0.992594609	0.875550468	1.052975539	0.527638624
0.978244194	0.619028681	0.845147679	0.573520243
0.958412845	0.814826901	0.978696171	0.488554281
0.982144239	0.963221273	1.090196997	0.44463929
1.021155055	0.60177194	1.049373021	0.743670585
0.970551432	0.826036095	1.088298564	0.505076272
0.979551977	0.577628324	0.889364861	0.541153149
0.953667266	0.751897149	0.989038977	0.457427567
0.963659259	0.922963883	1.126266991	0.432922519
1.081829583	0.652304612	1.215036533	0.812265402
1.046117339	0.811114014	1.118768589	0.502866351
1.002072033	0.538073845	0.876501425	0.507353466
0.926853581	0.685392463	0.943715688	0.422794555
0.996424997	0.814725485	1.029709596	0.383464829
1.002474921	1.493240874	1.729129575	1.996489266
1.035104141	1.414831964	1.63098966	1.772691095
0.992380823	1.130779012	1.297971442	1.379072761
0.970951192	1.14094936	1.318310335	1.443636745
0.953737854	1.144113392	1.588156866	1.40972651
1.02644182	0.866992337	1.206526934	1.13111846
1.033118537	1.023101033	1.185289597	0.813791426
1.04020865	1.034385423	1.19834238	0.81883698
1.022646409	1.030214757	1.193682525	0.848520562
1.007609278	1.00089833	1.159601385	0.802695355
1.007609278	0.999154437	1.15756154	0.797566259
0.959540249	0.965547352	1.11594123	0.768566627
0.877305973	1.187952201	1.51712456	0.703513958
1.28425857	1.133553956	1.616527464	0.660452812
0.99348784	0.753979577	1.027022966	0.504727218
0.991644264	0.941160351	1.291074353	0.51672549
1.100109674	0.944128146	1.078073994	0.810652799
1.012031835	0.824144385	1.022372637	0.639467828
0.915872436	0.963938942	1.115777211	0.885060544
1.000194575	0.92529826	1.062674732	0.819720504
1.075333228	1.164496415	1.267636763	0.782938173
0.896365462	1.132032005	1.255077345	0.842333483
1.080498984	0.663661356	0.718913541	0.564802626
0.975154453	0.418559523	0.570611546	0.336185713
1.035118166	0.35832592	0.598983479	0.292830453
1.020832621	0.517354834	0.615643976	0.433589668
0.987137884	0.390612414	0.57958023	0.324677992
0.985823798	0.315755069	0.563990813	0.259683334
0.996734543	0.617722673	0.612767161	0.316425347
0.945476869	0.609873961	0.736459592	0.479148332
1.032587974	0.286787469	0.508763839	0.249381389
1.009091366	0.430364007	0.51764032	0.207887679
0.972852202	0.354363144	0.538130081	0.243902439
1.021806887	0.574348463	0.608653001	0.395314788
0.973262403	0.257869899	0.54167581	0.232141915
1.006972023	0.377234414	0.544505143	0.230717731
0.993997167	0.266874012	0.487339508	0.319189346
0.985486791	0.249207933	0.515749072	0.294154654
0.989949488	0.362828464	0.471938604	0.274032527
1.229426451	0.650802334	1.066217713	0.889806689
1.052690294	0.625717683	0.917321013	0.655879811
0.897906362	0.649770397	0.879185386	0.545170424
0.974128797	0.490384855	0.932066719	0.705994306
0.990209559	0.640314963	0.998732302	0.607772782
0.936079137	0.602888734	0.925525492	0.550911157
0.929880601	0.671971965	1.094544109	0.7046261
1.071317132	0.715550713	1.165821111	0.75074492
1.010477464	0.587774198	1.163973643	0.801738466
0.996510957	0.608624335	1.049044744	0.632932881
1.088725582	0.654173776	1.132849735	0.686986536
1.125448429	0.536747967	1.119798923	0.735149267
0.946918985	0.493917689	0.909601485	0.536965812
0.961998197	0.50066388	0.920886573	0.542985219
0.937350606	0.78196088	1.233384204	0.826247341
0.991603679	0.83341402	1.260826324	0.809530744
0.994585833	0.600508229	0.985414789	0.640155597
0.970044115	0.674870558	1.021231893	0.655871147
1.050711025	0.666906613	1.062109891	0.648131409
1.218207556	0.835292081	1.276166598	0.749362788
0.787855036	0.437144184	0.761431124	0.464648179
1.311240026	0.904302991	1.435206768	0.873102105
0.931356812	0.499431892	0.828590201	0.481663783
0.988902403	0.528249391	0.844275694	0.475375187
0.991970131	0.46630414	0.846261856	0.491687564
1.060142783	0.581337637	0.965065685	0.561279925
0.952509977	1.159638362	1.43869163	1.320405646
1.046957077	1.330847102	1.102040552	1.890023964
1.127202825	1.155866404	1.624848098	2.010184329
0.927841486	0.808792602	1.239273567	1.369255992
0.964258359	0.755534354	1.160930013	0.917537756
0.995762883	0.846044083	1.241423907	1.383249909
0.992786646	0.759993652	0.911992383	0.305218334
0.965079638	0.675348583	0.810418299	0.27122433
1.074303366	1.029927871	1.318870426	0.514406727
1.022000538	0.815434757	1.119295909	0.407276215
0.972074433	0.667690481	0.97798466	0.333484009
1.06984698	0.973635728	1.252359239	0.493606229
1.03986097	0.785091208	1.088559418	0.398019402
0.985864409	0.637813386	0.948305253	0.323353644
1.051297738	0.95471786	1.230291384	0.486989008
0.98361876	0.746358449	1.038009804	0.380707616
0.957400816	0.621071217	0.927189553	0.316800249
0.853755444	1.389674996	1.221997046	0.984591874
1.143829095	1.931473954	1.692441047	1.385492553
1.172595461	0.929593089	0.919282729	0.856830431
1.352833004	1.757069338	1.88451299	0.982243627
0.810833286	1.591029128	1.318080047	0.889423193
0.823139397	1.070773795	0.834931898	1.005972792
1.027764647	0.867028455	1.031723161	0.814557696
1.046344074	1.135095198	1.251034111	0.97334829
1.014447271	0.880277909	1.120955025	0.754841531
0.82433865	0.958524834	1.384762138	0.821938556
1.125738831	1.078340438	1.742544906	0.924680876
	0.465032121	1.306627488	0.473767945
0.872330454	0.678695528	1.383104058	0.69144511
1.254373169	1.141442479	2.033082544	1.162884957
0.945223206	0.991869381	1.777772638	1.023338762
1.149842072	1.046322272	1.863658998	1.065977877
0.967827078	0.965835943	1.720300614	0.983979579
1.077530629	0.913153983	1.626466035	0.930307966
0.951593439	0.86592188	1.542338481	0.882188588
0.862381554	0.784741704	1.397744249	0.799483408
1.003161911	0.475967503	0.590589202	0.354278013
0.925180408	0.435326201	0.419160583	0.354524866
1.049714332	1.075849122	3.198354829	1.163462949
1.141053449	2.075979346	2.800340578	1.172648346
0.772742705	0.718043342	1.720979139	0.611359412
1.20578489	0.976678721	2.27461305	0.878157443
1.322811958	1.689244058	1.719243311	2.511662352
1.042830286	1.331704672	1.355354389	1.980052835
1.324749538	1.503981717	1.53247811	2.258769757
0.943024245	1.346917658	1.374142325	2.0443994
1.09334729	1.913721588	0.770059008	2.929473268
1.014131124	1.251516837	0.564886204	1.804224663
1.030513239	0.785916136	0.35425185	1.12334939
0.937194845	0.563795289	0.692968003	0.681235754
0.95760425	0.5418452	0.668313318	0.637335576
1.061957988	0.676818941	0.324947385	0.958197236
1.052713016	0.384474993	0.645952068	0.568666396
1.025309457	0.311227005	0.512476726	0.452891204
1.048057474	0.456254244	0.623538857	0.391959451
1.225137826	1.480857257	0.971083276	1.977490865
0.919422404	3.725499579	3.248626788	4.829760776
0.858588792	3.126689427	2.730238182	3.878810323
1.072665249	2.618989487	2.312029613	2.086153962
0.996274409	2.188061178	1.932303495	1.710720632
1.041922791	2.217080741	1.958706072	1.697527569
0.914530637	2.215667651	1.963085325	1.43590563
0.95270498	0.630207008	0.728737615	0.366498221
0.975784049	1.689282828	1.673299332	1.387072104
0.987390739	3.069504247	2.918229429	1.283760932
1.022988081	1.599081129	1.594305062	1.31666204
0.961476654	1.257941125	1.284370315	1.432858404
1.032063676	2.266583604	2.253520629	1.849151912
1.031661134	1.776201157	1.768165192	1.47376003
1.075312432	0.981898393	0.640772877	0.922257423
0.591700263	3.786595198	0.591759841	3.030763434
1.049643142	3.365195008	0.595287897	2.618807424
1.469392492	4.006509677	0.753572884	3.069624939
1.329504334	3.376363631	0.6544119	2.565995964
2.012511206	4.145023844	0.852152364	3.097695708
0.998063798	0.667688086	0.750781053	0.573861215
0.984610572	1.319686532	0.699353409	1.486762095
1.026680763	2.129879253	1.892049281	1.579124641
1.080653392	1.031048511	0.887316052	1.088926837
0.913398557	0.717842666	0.820347993	0.288290227
1.001246869	1.565016023	1.778647463	0.628520491
1.075105475	2.153813995	2.396410705	0.86498554
0.962916577	2.157371803	1.967611028	0.926447454
1.02701684	2.268880097	2.080286753	0.941652308
0.969743968	1.922351792	1.754685228	0.871637093
1.07865371	2.70183058	2.451166421	1.207252916
0.936102894	2.277103751	2.072046553	0.946823286
1.064752286	0.955305457	0.591641299	0.756212271
0.959092005	1.012902933	1.239908662	0.785794901
1.234386228	4.74213072	3.653910591	3.980073482
