# Supplementary material for: The research explores the predictive capacity of the shear strength of reinforced concrete walls with different cross-sectional shapes using the XGBoost model
Source: PLoS One. 2024 Nov 27;19(11):e0312531. doi: 10.1371/journal.pone.0312531 (PMC11602087; doi:10.1371/journal.pone.0312531)
Supplement: S4 Data — (CSV) [file pone.0312531.s004.csv]

Wall aspect ratio (hw/lw)	ACI 318-19	ASCE/SEI 43-05	Wood 1990
	0.1513	0.3249	0.1663	min
	4.2679	4.9526	4.3468	max
	0.9264	1.1729	0.7285	mean
	0.5681	0.6473	0.4680	St.D	?? l?ch										ASCE/SEI 43-05
	61.3254	55.1861	64.2412	COV											x	Mean
0.333	0.9003	1.2096	0.5457												0.00	1.17
0.333	0.5292	0.9973	0.6211												4.00	1.17
0.333	0.5731	1.0843	0.6803
0.333	0.4896	0.8811	0.4649												x	Mean+St.D
0.333	0.6716	0.7291	0.3340												0.00	1.82
1.042	0.4476	0.7168	0.5936												4.00	1.82
1.042	0.3480	0.6295	0.4727
1.042	0.3020	0.6122	0.4095
1.042	0.2618	0.6399	0.3525												x	Mean-St.D
0.958	0.5970	0.9606	0.7544												0.00	0.53
0.958	0.5565	0.8953	0.7032												4.00	0.53
1.042	0.4046	0.8194	0.5580
1.042	0.3647	0.5468	0.4149
1.042	0.3990	0.6944	0.4653
1.042	0.3476	0.6828	0.4044												ACI 318-14
1.042	0.2703	0.5919	0.3168												x	Mean
1.017	1.0548	1.0499	0.4377								Wood 1990				0.00	0.93
1.017	0.7761	0.7848	0.3272								x	Mean			4.00	0.93
1.017	0.7337	0.7288	0.6134								0	0.728
1.017	1.0529	1.0525	0.4388								4	0.728			x	Mean+St.D
1.017	0.6690	0.9181	0.4383												0.00	1.49
1.017	0.8098	0.8027	0.3347								x	Mean+St.D			4.00	1.49
0.522	0.2573	0.4212	0.3366								0	1.196
0.522	0.3153	0.5371	0.4440								4	1.196
0.774	0.2648	0.4156	0.2882												x	Mean-St.D
0.337	1.0385	1.2265	0.8210												0.00	0.36
0.337	1.0986	1.1869	0.7201								x	Mean-St.D			4.00	0.36
0.337	0.9163	1.0834	0.7247								0	0.261
0.337	0.8273	0.8916	0.5378								4	0.261
0.337	0.9860	1.0968	0.6327
0.337	1.0599	1.1807	0.6839
0.349	0.5286	1.0798	1.0573
0.349	1.4768	1.8137	1.2718
0.349	1.6561	1.9517	1.3113
0.349	1.4110	1.7199	1.1945
0.349	1.2638	1.4895	1.0007
0.349	1.5022	1.7580	1.1721
0.349	1.3722	1.6058	1.0706
0.349	1.0609	1.2489	0.8383
0.349	1.1216	1.2082	0.7348
0.349	0.9519	1.1219	0.7526
0.349	0.8595	0.9236	0.5585
0.349	1.0066	1.1166	0.6456
0.349	1.0796	1.1993	0.6963
0.826	0.4429	0.7398	0.8859
0.826	0.5101	0.8520	1.0202
0.826	1.0236	1.0952	0.7683
0.826	0.8818	0.9727	0.7120
0.826	1.0417	1.1372	0.8191
0.826	0.9498	0.9565	0.5757
0.826	1.1164	1.1226	0.6971
0.826	1.0543	1.0533	0.6441
0.476	0.1513	0.3541	0.3026
0.476	0.3213	0.4410	0.2280
0.476	0.1758	0.4114	0.3515
0.476	0.1697	0.3972	0.3394
0.476	0.3864	0.5528	0.3042
0.476	0.3401	0.4830	0.2630
0.476	0.1737	0.4065	0.3473
0.476	0.1705	0.3991	0.3410
0.476	0.1805	0.4225	0.3610
0.476	0.3093	0.5304	0.3607
0.522	0.3541	0.5324	0.3922
0.522	0.2931	0.5350	0.4663
0.667	0.3289	0.4881	0.4544
0.667	0.2835	0.5295	0.3918
1.333	0.4246	0.7563	0.4694
1.333	0.4508	0.7688	0.4653
0.833	0.3391	0.7589	0.3612
0.833	0.3532	0.7124	0.3776
1.333	0.3238	0.5284	0.3364
0.941	0.4296	0.8133	0.4195
0.941	0.5015	1.0677	0.5128
0.941	0.7104	1.0694	0.4572
0.941	0.6673	0.9720	0.3710
0.941	1.0765	1.1817	0.3891
0.941	0.9938	1.0870	0.3828
0.941	0.8811	1.2846	0.5421
0.941	0.9224	1.2991	0.4889
0.941	1.2259	1.3457	0.4431
0.941	1.1926	1.3044	0.4593
0.682	0.3127	0.6940	0.2856
0.682	0.2185	0.5488	0.1995
0.682	0.2120	0.5556	0.1936
0.682	0.1821	0.4773	0.1663
1.082	0.4470	0.8730	0.4082
1.082	0.3226	0.6784	0.2946
1.082	0.3043	0.7975	0.2779
1.082	0.2560	0.6710	0.2338
1.529	0.8054	1.2076	0.5641
1.529	0.6653	0.9976	0.4660
1.529	0.5325	1.0704	0.3730
1.529	0.4697	0.9442	0.3290
2.000	0.8691	1.3075	0.6880
2.000	0.7964	1.1982	0.6305
2.000	0.5592	1.2636	0.4427
2.000	0.5873	1.3271	0.4650
1.882	0.8283	1.0857	0.5793
1.882	0.7823	1.0208	0.5163
1.882	1.3307	1.5765	0.5319
1.882	1.1961	1.4284	0.5345
0.714	0.3507	0.6550	0.7014
0.714	0.3981	1.0033	0.7962
0.789	0.2500	0.4627	0.4999
0.789	0.4886	0.9044	0.9771
0.789	0.4416	0.8175	0.8833
0.789	1.1567	0.6956	0.6622
0.789	0.9557	0.9553	0.4197
0.789	0.7944	0.7846	0.3314
0.789	0.9575	0.9587	0.4233
0.789	0.7118	0.7745	0.4280
0.789	0.7434	0.8057	0.4412
0.789	0.7701	0.8334	0.4547
0.789	0.7432	0.8519	0.5262
0.789	0.7604	0.8783	0.5507
0.789	0.7257	0.8396	0.5279
0.789	0.7457	0.7613	0.3688
0.789	0.7223	0.7336	0.3595
0.789	0.9214	0.9350	0.4302
0.789	0.9087	0.9333	0.4448
0.789	0.9887	1.0813	0.6047
0.789	0.9329	1.0359	0.5991
0.789	1.0065	1.1859	0.7717
0.789	1.0076	1.1793	0.7580
0.789	0.7239	0.6998	0.3804
0.789	0.7007	0.6797	0.3677
0.789	0.6867	0.6598	0.3614
0.789	1.0493	0.9165	0.3905
0.789	1.1238	0.9834	0.4180
0.789	1.0785	0.9543	0.4002
0.789	1.2611	1.2915	0.6105
0.789	1.1128	1.1339	0.5282
0.789	1.1088	1.1331	0.5323
0.789	1.1685	1.2647	0.6902
0.789	1.2816	1.3847	0.7527
0.789	1.0860	1.1667	0.6255
1.604	1.2183	1.5522	0.6293
1.604	0.7633	0.9741	0.3928
1.604	1.4646	1.6988	0.7495
1.604	0.9184	1.0996	0.4675
1.604	0.6294	0.8013	0.3256
1.604	0.6640	0.8440	0.3447
0.840	1.3225	1.6740	1.4807
0.840	1.6862	1.8558	1.3224
0.840	0.9372	0.9605	0.5908
0.840	1.4691	1.3577	0.6259
0.364	0.8108	0.9127	0.3749
0.364	0.6493	0.7337	0.3014
0.364	0.6104	0.6961	0.2859
0.364	0.6415	0.8779	0.4744
0.364	0.6154	0.8517	0.4636
0.364	0.5472	0.7766	0.4117
0.364	0.5857	0.8212	0.4345
0.364	0.6887	0.8652	0.3856
0.441	0.6774	0.7907	0.3964
0.441	0.6391	0.7737	0.4112
0.441	0.7417	0.9754	0.5812
0.441	0.4342	0.5197	0.2714
0.441	0.4979	0.6542	0.3893
0.778	0.3454	0.7755	0.5937
0.778	0.4213	0.9440	0.7216
1.000	0.6237	1.0282	0.6844
1.000	0.9332	1.1798	0.4746
1.000	0.6363	0.9597	0.5159
1.000	0.8639	1.0922	0.4393
1.000	1.0365	1.2764	0.3998
0.667	0.6041	1.1402	0.6691
0.667	0.8794	1.2102	0.4542
0.667	0.5928	0.9969	0.4866
0.667	0.7965	1.0961	0.4114
0.667	0.9926	1.2926	0.3893
0.500	0.6537	1.2839	0.7305
0.500	0.8628	1.2452	0.4522
0.500	0.5494	0.9196	0.4563
0.500	0.7254	1.0469	0.3802
0.500	0.8652	1.1450	0.3449
2.000	0.7436	0.8711	0.7321
2.000	0.5192	0.7503	0.5111
2.000	0.3684	0.6332	0.3626
2.000	0.3886	0.6680	0.3826
2.000	0.4087	0.7025	0.4023
2.000	0.4381	0.7029	0.6480
2.000	0.3549	0.5583	0.5164
2.000	0.5200	0.6629	0.4467
2.000	0.4574	0.6174	0.8004
2.000	0.4692	0.5874	0.5909
2.000	0.5069	0.6052	0.4913
1.385	0.4424	0.7018	0.6374
1.385	0.5743	0.7663	0.5427
1.385	0.5417	0.7335	0.4950
1.385	0.6050	0.8490	0.6344
1.385	0.6464	0.9073	0.6782
0.462	0.8365	0.7870	0.4195
0.462	0.7301	0.7220	0.3567
0.657	1.0279	0.9065	0.4680
0.657	0.8841	0.8256	0.4025
0.852	1.1867	1.0299	0.5843
0.852	1.0408	0.9584	0.5066
0.657	0.9336	0.8244	0.7312
0.657	1.3120	1.1017	1.1314
1.000	0.5304	1.0487	0.7234
1.000	0.5478	0.8238	0.5696
1.000	0.5902	0.9621	0.6198
0.706	0.4812	1.0963	0.6590
0.706	0.4449	0.7373	0.4837
0.706	0.4507	0.8245	0.4888
1.385	0.3720	0.6581	0.7439
1.385	0.3649	0.6457	0.7299
1.385	0.5398	0.7320	0.5754
1.385	0.4102	0.7257	0.8204
1.000	0.2916	0.6415	0.5832
1.000	0.3375	0.7424	0.6749
1.000	0.3932	0.5518	0.4179
1.000	0.3930	0.8647	0.7861
0.700	0.2172	0.5509	0.4345
0.700	0.2139	0.5425	0.4278
0.700	0.4194	0.6003	0.4422
0.700	0.2524	0.6402	0.5049
0.358	0.2742	0.4272	0.3439
0.358	0.3164	0.4613	0.3204
0.358	0.4438	0.4904	0.2755
0.358	0.3745	0.5143	0.3346
0.358	0.3204	0.4029	0.2795
0.358	0.4179	0.5147	0.2930
1.500	1.4459	1.5396	1.5949
1.500	1.4826	1.5698	1.6208
1.500	1.4898	1.5814	1.6351
1.000	1.6908	1.9116	1.8547
1.000	1.0624	1.3571	1.1743
1.000	1.1204	1.3914	1.1888
1.000	1.6677	1.8838	1.8252
1.000	1.1359	1.4155	1.2117
0.500	0.4824	1.4331	0.5207
0.250	0.3945	1.2311	0.4145
0.673	0.7741	0.7402	0.5764
0.673	0.7828	0.7484	0.5828
0.500	2.0487	1.1291	0.9094
0.500	1.2762	1.0879	0.8946
0.750	1.6631	2.4455	1.0572
1.000	2.1068	2.9103	1.3393
0.250	0.3232	0.8561	0.3907
0.500	1.2041	1.7935	0.6697
0.500	1.5080	2.2305	0.8210
0.500	1.4426	1.5175	0.5310
0.564	0.4045	0.5852	0.5119
0.564	0.3276	0.4768	0.4193
0.564	0.5800	0.6485	0.4096
0.564	0.6293	0.8063	0.6196
0.564	0.5361	0.6463	0.4597
0.564	0.5833	0.6994	0.4937
0.564	0.6696	0.8127	0.5832
0.564	0.4709	0.5655	0.4000
0.564	0.5492	0.7668	0.6481
0.564	0.5098	0.6819	0.5502
0.564	0.7316	0.8561	0.5825
0.564	0.6436	0.7357	0.4829
0.564	0.7378	0.8248	0.5225
0.305	0.9513	1.1060	0.7579
0.305	0.9157	1.0571	0.7162
0.305	0.7460	0.8574	0.5777
0.500	0.5453	0.5966	0.3839
0.500	0.6222	0.6326	0.3583
0.500	0.6056	0.6509	0.4072
0.500	0.7201	0.5916	0.4563
0.250	0.5751	0.6529	0.3863
0.999	0.7234	0.6817	0.4744
0.833	0.6584	0.9177	0.5213
0.555	0.6714	0.8731	0.5424
0.416	0.7233	0.8998	0.5682
0.286	0.8174	1.0282	0.7005
0.628	0.8365	0.9585	0.5314
0.628	0.8182	0.9561	0.5447
0.628	0.8826	0.9027	0.3899
0.628	0.8465	0.8756	0.3998
0.628	0.8781	0.9208	0.4210
0.628	0.9225	0.8353	0.3920
0.493	1.1514	1.3884	0.9302
0.493	0.5945	0.8376	0.6743
0.493	0.4680	0.5666	0.3817
0.493	0.5899	0.7219	0.4936
0.493	0.7421	0.9019	0.6109
0.555	0.4518	0.5981	0.3812
0.555	0.4432	0.6686	0.4989
0.491	0.5850	0.7055	0.4726
0.491	0.5896	0.7081	0.4716
0.492	0.6976	0.8378	0.5580
0.423	0.7106	0.9055	0.6136
0.834	0.6017	0.7356	0.5076
0.276	0.6608	0.8220	0.5285
0.493	0.7110	0.8574	0.5744
0.493	0.4735	0.6697	0.5411
0.282	1.0174	1.0387	0.5150
0.282	0.8703	0.8957	0.4511
0.282	1.0914	1.0775	0.4791
0.548	0.6577	0.9169	0.7463
0.548	0.7837	1.0889	0.8830
0.255	0.5017	0.7575	0.5563
0.255	0.4601	0.6681	0.4732
0.479	0.7178	0.8914	0.5835
0.479	0.7178	0.8914	0.5835
0.479	0.7984	0.9915	0.6490
1.000	0.4613	0.9983	0.5487
1.000	0.4400	1.6498	0.8228
1.000	0.7388	1.3922	0.6903
1.000	0.8306	2.2147	0.8993
1.000	0.8518	1.5029	0.7417
0.555	0.4833	0.5973	0.3429
0.555	0.6673	0.6872	0.2684
0.555	0.5769	0.7078	0.4014
0.555	0.7570	0.7955	0.3231
0.555	0.6764	0.8235	0.4609
0.555	0.8676	0.8934	0.3489
1.000	0.5372	0.9518	0.5537
1.000	0.7925	1.4020	0.8579
1.000	0.7293	1.2890	0.7872
1.000	0.5263	0.9630	0.6126
0.888	0.4178	0.8169	0.4415
0.888	0.3946	0.7872	0.4272
0.888	0.5008	0.9257	0.5441
0.888	0.4767	0.8815	0.5183
0.888	0.7887	1.3288	0.8443
0.460	0.6052	0.6535	0.4071
0.460	0.1861	0.3507	0.3721
0.460	0.9479	0.6287	0.6671
0.460	0.7194	0.6282	0.4564
0.210	0.5742	0.6561	0.3859
0.960	0.7227	0.6838	0.4740
0.535	0.4974	0.7386	0.5461
0.535	0.4676	0.6945	0.5134
0.535	0.3949	0.5777	0.4202
0.535	0.2422	0.4522	0.2527
0.535	0.4554	0.5845	0.3603
0.535	0.3543	0.5676	0.2831
0.535	0.3819	0.7326	0.3052
0.441	0.7031	0.7864	0.3968
0.441	0.6617	0.7689	0.4110
0.441	0.7260	0.9857	0.5808
0.441	0.4502	0.5170	0.2717
0.441	0.4878	0.6617	0.3895
0.778	0.9407	1.1167	0.5457
0.778	0.5000	0.9585	0.6652
0.778	0.4662	0.8050	0.4647
0.333	0.7003	0.7295	0.3387
1.000	1.5175	1.7998	0.7335
1.000	1.4969	1.7754	0.7235
1.000	1.6104	1.8588	0.7783
1.000	1.5623	1.8033	0.7551
1.000	1.6123	1.7876	0.7918
1.000	1.7039	1.8891	0.8368
1.000	0.8621	1.3266	0.3996
1.000	0.8411	1.2943	0.3898
1.167	0.4151	0.6335	0.5698
1.167	0.3047	0.5300	0.4167
1.167	0.2723	0.5323	0.3731
1.167	0.2417	0.5770	0.3306
1.167	0.5060	0.7659	0.6810
1.167	0.5341	0.8084	0.7188
1.167	0.3933	0.7658	0.5523
1.167	0.2780	0.6560	0.3886
1.000	1.0507	1.0832	0.5078
1.000	1.1545	1.2399	0.7193
1.000	1.2075	1.2553	0.6486
0.349	1.4331	1.8406	1.2508
0.349	1.5760	1.9516	1.2675
0.349	1.3097	1.6806	1.1408
0.349	1.2334	1.5273	0.9920
0.349	1.4787	1.8195	1.1721
0.349	1.3379	1.6462	1.0604
0.349	1.0516	1.1961	0.8210
0.349	1.0442	1.2125	0.7201
0.349	0.9157	1.0488	0.7247
0.349	0.8000	0.9196	0.5378
0.349	0.9577	1.0934	0.6327
0.930	1.3334	1.3058	0.8439
0.930	1.0190	1.0461	0.7529
0.930	0.8266	0.9345	0.6971
0.930	1.0668	1.1089	0.8191
0.930	0.9442	0.9034	0.5498
0.930	1.0806	1.0604	0.6888
0.930	1.0287	1.0032	0.6416
0.767	0.9331	1.0600	0.8039
0.767	0.8262	0.8991	0.6343
0.767	0.8528	0.9249	0.6484
0.767	0.8166	0.8899	0.6293
0.548	0.4282	0.5748	0.3001
0.548	0.3048	0.4153	0.2221
0.548	0.4362	0.6137	0.3450
0.548	0.4312	0.6023	0.3349
0.548	0.3692	0.5237	0.2980
0.548	0.3276	0.4614	0.2598
0.548	0.3173	0.5106	0.3405
0.548	0.3183	0.5069	0.3342
0.548	0.3376	0.5376	0.3544
0.548	0.3224	0.5243	0.3536
0.349	0.7211	1.4279	0.7326
0.349	0.4007	1.1985	0.2588
0.960	1.2452	1.5348	1.4517
0.960	1.4078	1.5765	1.2842
0.960	0.6051	0.6907	0.5814
0.960	0.8046	0.8476	0.6137
0.889	0.3387	0.7243	0.5822
0.889	0.4132	0.8819	0.7078
0.889	0.4593	0.4971	0.4518
0.889	0.4784	0.5175	0.4703
0.889	0.5029	0.4269	0.3269
0.889	0.5516	0.4669	0.3565
0.889	0.2399	0.4817	0.3602
0.889	0.2414	0.4853	0.3617
0.521	0.3054	0.5113	0.4164
0.774	0.2777	0.4311	0.2875
0.521	0.2727	0.4423	0.3505
0.855	0.2723	0.4112	0.2818
0.576	0.2671	0.4252	0.3433
0.576	0.2990	0.4909	0.4075
0.714	0.7787	0.9134	0.8057
0.714	2.0188	2.3681	2.0889
0.714	0.4539	0.6660	0.4697
0.521	0.3717	0.5461	0.3924
0.521	0.3190	0.5552	0.4667
0.630	0.3644	0.5173	0.3846
0.630	0.3126	0.5226	0.4573
1.775	1.2877	1.4749	0.6511
1.775	0.8065	0.9252	0.4064
1.775	1.5603	1.6667	0.7552
1.775	0.9775	1.0769	0.4709
0.860	1.0549	1.2885	1.2306
0.860	1.6459	1.4504	0.8532
0.860	1.1264	1.1969	0.9274
0.860	1.5240	1.3429	0.7900
0.860	1.4105	1.6275	0.7190
0.717	0.8362	1.0551	0.9839
0.717	1.2694	1.1842	0.6682
0.717	0.8590	0.9348	0.7159
0.717	1.1496	1.0725	0.6052
0.717	1.1621	1.2677	0.5728
0.538	0.9311	1.2193	1.1045
0.538	1.2796	1.2109	0.6836
0.538	0.8182	0.9151	0.6899
0.538	1.0762	1.0184	0.5749
0.538	1.0527	1.1229	0.5214
0.456	0.5255	0.6451	0.2394
0.456	0.4421	0.6793	0.3136
0.456	0.4494	0.6503	0.2907
0.456	0.6525	0.6340	0.3106
0.456	0.7249	0.5918	0.3572
0.456	0.5706	0.6821	0.2579
0.282	0.5370	0.6518	0.2419
0.630	0.6474	0.7894	0.2930
0.354	0.5332	0.5646	0.2519
0.354	0.4371	0.5180	0.2775
0.354	0.6834	0.6037	0.2687
0.354	0.5722	0.5853	0.2720
0.354	0.5400	0.5799	0.2687
0.825	0.8016	0.7770	0.3700
0.825	0.8560	0.7997	0.3987
0.354	0.6839	0.7214	0.3211
0.825	0.8288	0.8161	0.3955
1.024	0.4624	0.5650	0.4046
0.651	0.6454	0.8353	0.5088
0.651	0.6420	0.8117	0.4769
0.651	0.6566	0.8189	0.4715
0.466	0.5218	0.7086	0.4182
0.466	0.5234	0.6983	0.4055
1.024	0.5634	0.5998	0.3355
1.024	0.5864	0.6121	0.3266
1.024	0.5959	0.6292	0.3481
0.651	0.7380	0.8223	0.3813
0.651	0.7754	0.8569	0.3995
0.651	0.7512	0.8706	0.4600
0.651	0.7281	0.8275	0.4234
0.651	0.7322	0.8359	0.4289
0.466	0.6159	0.7299	0.3562
0.466	0.6166	0.7189	0.3442
0.651	0.8467	0.8488	0.3666
0.651	0.8667	0.8253	0.3583
0.651	0.8977	0.8328	0.3736
0.651	0.7727	0.8329	0.3932
0.651	0.7947	0.8440	0.3891
0.651	0.7932	0.8358	0.3811
0.568	1.0325	1.0913	0.6975
0.568	0.8570	0.9057	0.5789
0.568	1.0473	1.1064	0.7068
0.568	1.0743	1.0054	0.5367
0.568	1.3428	1.2568	0.6709
0.568	1.3447	1.2671	0.6844
0.568	0.9746	1.0532	0.6920
0.568	0.9408	1.0167	0.6680
0.568	0.8790	0.9586	0.6367
0.568	1.0033	0.8943	0.5540
0.568	0.8923	0.7954	0.4927
0.568	1.0288	0.9977	0.6765
0.568	1.1192	0.9602	0.5676
0.568	1.3737	1.1754	0.6924
0.568	1.3083	1.1194	0.6595
0.568	1.2991	1.1610	0.7214
0.568	1.3763	1.2177	0.7477
0.568	1.3310	1.1641	0.7048
0.568	0.9701	1.0754	0.8189
0.568	1.0684	1.1843	0.9019
1.250	0.3164	0.5178	0.3642
1.250	0.2666	0.5114	0.2996
1.250	0.3527	0.6476	0.3895
1.250	0.2586	0.7176	0.2892
1.250	0.3468	0.5699	0.3004
1.250	0.3785	0.5394	0.3343
1.250	0.3626	0.5670	0.3314
0.581	0.9433	0.9589	0.5226
0.581	1.1791	1.1986	0.6532
0.581	1.1815	1.2088	0.6664
0.581	0.9832	0.9448	0.5526
0.581	1.2066	1.1567	0.6742
0.581	1.1491	1.1016	0.6421
0.581	1.1452	1.1416	0.7023
0.581	1.2123	1.1976	0.7280
0.581	1.1712	1.1451	0.6862
1.128	0.5041	0.5319	0.2536
1.128	0.4132	0.4942	0.2079
1.128	0.5202	0.5451	0.2483
1.128	0.4226	0.4794	0.2017
1.128	0.5016	0.5250	0.2372
1.128	0.4178	0.4696	0.1975
0.656	1.0178	0.8382	0.7533
0.654	1.4391	1.1218	1.1210
1.251	0.3288	0.5047	0.3164
1.251	0.4329	0.7649	0.4045
1.251	0.3068	0.5126	0.2807
1.251	0.3361	0.7820	0.3122
1.251	0.4709	0.6956	0.3225
1.251	0.4438	0.5794	0.3108
1.251	0.4296	0.6017	0.3133
1.023	0.4366	0.5472	0.4048
0.651	0.6472	0.8377	0.5103
0.651	0.6442	0.8144	0.4785
0.651	0.6419	0.8098	0.4731
0.465	0.5221	0.7090	0.4184
0.465	0.5212	0.6939	0.4007
1.023	0.5637	0.6001	0.3357
1.023	0.5867	0.6124	0.3268
1.023	0.6083	0.6380	0.3483
0.651	0.7384	0.8227	0.3815
0.651	0.7758	0.8573	0.3998
0.651	0.7485	0.8673	0.4583
0.651	0.7263	0.8254	0.4224
0.651	0.7444	0.8432	0.4274
0.465	0.6163	0.7303	0.3564
0.465	0.6169	0.7193	0.3444
0.651	0.8433	0.8453	0.3652
0.651	0.8638	0.8225	0.3570
0.651	0.8703	0.8340	0.3603
0.651	0.7731	0.8333	0.3934
0.651	0.7952	0.8444	0.3893
0.651	0.7695	0.8194	0.3813
0.744	0.6457	0.8172	0.5091
0.744	0.6424	0.7948	0.4771
0.744	0.6401	0.7904	0.4718
0.558	0.5221	0.6938	0.4184
0.558	0.5237	0.6840	0.4057
1.116	0.5637	0.5879	0.3357
1.116	0.5867	0.6006	0.3268
1.116	0.6083	0.6253	0.3483
0.744	0.7384	0.8089	0.3815
0.744	0.7758	0.8428	0.3998
0.744	0.7516	0.8543	0.4602
0.744	0.7285	0.8125	0.4237
0.744	0.7474	0.8310	0.4291
0.558	0.6163	0.7173	0.3564
0.558	0.6169	0.7067	0.3444
0.744	0.8472	0.8492	0.3668
0.744	0.8672	0.8257	0.3584
0.744	0.8695	0.8332	0.3599
0.744	0.7731	0.8190	0.3934
0.744	0.7952	0.8303	0.3893
0.744	0.7695	0.8055	0.3813
2.000	1.6499	1.9654	1.5770
1.167	0.4073	0.7430	0.4109
1.200	0.1968	0.4627	0.2323
1.200	0.2865	0.4701	0.2164
1.200	0.2996	0.5654	0.3511
2.000	0.3032	0.4516	0.4064
1.448	1.7147	1.4365	0.6006
0.625	0.5407	0.7000	0.6415
0.625	1.2003	1.5506	1.4239
0.625	1.0285	1.3109	1.1868
0.625	0.9394	1.1974	1.0840
0.625	0.6212	0.8730	0.7041
0.625	1.2652	1.3674	1.0003
0.625	0.9860	1.1666	0.7874
0.625	1.0650	1.3646	0.8505
0.625	1.2118	1.4882	1.0609
0.625	1.0378	1.2719	0.9025
0.625	0.8643	1.0593	0.7517
0.625	1.3406	1.6464	1.1737
0.625	1.4244	1.7493	1.2470
0.625	2.0615	2.4489	1.6179
0.625	1.9868	2.3602	1.5593
0.625	1.3437	1.5742	1.0047
1.276	1.1230	0.9778	0.6192
1.276	2.0010	2.2544	0.8799
1.276	1.8273	2.0788	0.8447
1.276	1.9931	2.3135	1.0154
1.276	2.0456	2.6437	1.0526
1.276	2.0054	2.4728	0.8241
1.276	2.0007	2.4671	0.8222
1.263	1.7120	2.3240	1.1867
2.077	1.5383	1.7181	1.1457
0.833	1.2764	2.4641	1.4983
0.833	1.3823	2.6788	1.6412
0.833	1.8892	3.3717	1.7942
0.389	2.5912	3.6483	1.0989
1.167
1.167	1.0431	1.8426	1.4165
1.167	0.9062	1.6622	1.2292
1.167	0.7859	1.5483	1.0581
1.167	1.7908	2.9376	2.2633
1.167	1.6715	2.7417	2.1124
1.167	1.2137	2.2337	1.6739
1.750	1.4928	1.3192	1.8690
1.750	1.6277	1.5380	2.0938
1.750	1.4201	1.4201	1.8223
1.750	1.1028	1.1642	1.4266
1.167	1.2869	2.1814	1.7392
1.167	0.9448	1.6647	1.2720
1.167	0.8475	1.5527	1.1432
1.167	0.7530	1.4834	1.0138
1.167	1.6666	2.7337	2.1062
1.167	1.7353	2.8464	2.1931
1.167	1.2288	2.2630	1.7000
1.167	0.8690	1.7138	1.1966
1.750	1.4827	1.2961	1.7748
1.750	1.2190	1.1281	1.4526
1.750	1.3313	1.3034	1.6076
1.750	1.0358	1.0672	1.2432
0.576	0.4194	0.5467	0.5589
0.576	0.7674	1.6573	1.0628
0.855	0.7320	1.2622	0.7958
0.855	1.2967	2.2783	1.4097
0.500	1.4763	1.7374	1.2703
0.500	1.6604	1.8797	1.3153
0.500	1.4098	1.6482	1.1939
0.500	1.2668	1.4341	1.0035
0.500	1.5006	1.6873	1.1713
0.500	1.3731	1.5440	1.0719
0.500	1.2716	1.4379	1.0053
0.500	1.5017	1.5189	0.9843
0.500	1.1865	1.2941	0.9384
0.500	1.3250	1.3371	0.8613
0.500	1.3833	1.4063	0.8876
0.500	1.4031	1.4506	0.9053
0.930	2.3963	2.1325	1.1910
0.930	2.6685	2.3624	1.3262
0.930	1.1548	1.1748	0.8813
0.930	1.1187	1.1760	0.9036
0.930	1.4666	1.5027	1.1536
0.930	1.8280	1.7174	1.1085
0.930	1.6372	1.4907	1.0228
0.930	1.5008	1.4005	0.9173
0.826	1.1422	1.2070	0.8439
0.826	1.3320	1.4076	0.9842
0.826	0.9866	1.0693	0.7529
0.826	0.8631	0.9522	0.6971
0.826	1.0413	1.1370	0.8191
0.826	0.9067	0.9132	0.5498
0.826	1.1025	1.1088	0.6888
0.826	1.0498	1.0489	0.6416
0.849	1.1675	1.2681	1.0658
0.849	1.0781	1.1253	0.8589
0.849	1.1179	1.1632	0.8821
0.849	1.2516	1.2922	0.9521
0.548	0.9203	0.9551	0.5726
0.548	0.7993	1.2991	0.5745
0.548	1.2518	2.0143	0.8757
0.857	1.2756	1.8894	0.8872
0.857	1.2560	1.8491	0.8568
0.857	0.9728	1.4938	0.7662
0.857	0.8565	1.3070	0.6625
0.857	0.8565	1.4408	0.8593
0.857	0.9084	1.5281	0.9114
0.857	0.7794	1.3977	0.9093
0.576	0.3606	0.4245	0.3996
0.576	0.6772	1.5796	1.0776
1.000	0.4292	0.8807	0.4186
0.786	2.8518	3.9743	1.5590
0.786	2.1860	3.0464	1.1950
0.842	3.7999	3.9635	1.8562
0.842	3.5117	4.5325	1.4829
0.842	2.3511	3.0445	1.0073
0.842	3.4815	4.1778	2.0033
0.842	2.1806	2.8401	0.9581
0.842	1.8108	2.3311	0.7558
0.842	2.1848	2.8500	0.9664
0.842	1.0816	1.5295	0.6507
0.842	1.1297	1.5916	0.6708
0.842	1.1708	1.6470	0.6917
0.842	0.8473	1.2600	0.5996
0.842	0.8672	1.2997	0.6283
0.842	0.8276	1.2422	0.6023
0.842	3.4042	4.5255	1.6288
0.842	3.2917	4.3539	1.5430
0.842	2.0992	2.7735	0.9796
0.842	2.0720	2.7706	1.0147
0.842	1.5029	2.1360	0.9196
0.842	1.4185	2.0459	0.9113
0.842	1.1483	1.7547	0.8808
0.842	1.1489	1.7436	0.8640
0.842	3.3006	4.1717	1.2653
0.842	3.1962	4.0434	1.2306
0.842	3.1344	3.9565	1.1942
0.842	2.2931	2.7518	0.8288
0.842	2.4605	2.9525	0.8893
0.842	2.3868	2.8641	0.8627
0.842	1.9164	2.5554	0.9282
0.842	1.7314	2.2974	0.8222
0.842	1.6851	2.2423	0.8093
0.842	1.3325	1.8745	0.7874
0.842	1.4652	2.0608	0.8651
0.842	1.2385	1.7298	0.7137
1.775	1.5445	1.3424	0.6974
1.775	1.5235	1.6841	0.6325
1.775	2.5384	3.0460	1.0471
1.775	1.6401	1.9681	0.6530
0.803	1.3022	1.6934	0.5100
0.803	1.3675	1.7439	0.5298
0.880	2.8347	4.9526	3.1743
0.880	1.9806	3.2418	1.8902
0.880	1.2322	1.9838	1.1264
0.880	1.5787	2.3746	1.1929
0.409	0.5343	0.5672	0.3010
0.409	1.4287	2.0463	0.6634
0.409	1.3431	1.9291	0.6294
0.409	1.4116	2.3569	1.0444
0.409	1.3542	2.3044	1.0207
0.409	1.2042	2.0821	0.9064
0.409	1.2887	2.2159	0.9565
0.409	1.5153	2.3499	0.8490
0.500	2.3923	3.5134	1.4005
0.500	2.0065	3.0535	1.2914
0.500	1.1628	1.9193	0.9115
0.500	1.3631	2.0516	0.8524
0.500	0.7816	1.2889	0.6114
1.750	2.0631	2.9725	3.4976
1.750	0.7953	0.8146	1.3087
1.750	0.7070	0.7750	1.1704
1.750	0.7626	0.8836	1.2535
0.444	0.3456	0.8869	0.5941
0.500	0.5448	0.5929	0.3836
0.500	0.6212	0.6290	0.3578
0.500	0.6051	0.6471	0.4068
0.500	0.6631	0.6901	0.4135
0.500	0.8848	0.9144	0.5410
0.500	0.7196	0.5879	0.4560
0.500	0.5743	0.6140	0.3858
0.250	0.7222	0.8099	0.4736
0.542	0.8959	1.1942	1.1467
0.542	1.5861	1.6186	1.1200
0.542	1.7205	2.0167	1.6942
0.542	1.4655	1.6166	1.2571
0.542	1.5935	1.7472	1.3475
0.542	1.8307	2.0327	1.5948
0.542	1.3208	1.4356	1.0938
0.542	1.0077	1.2884	1.1892
0.542	0.9079	1.1446	0.9798
0.542	1.3029	1.4358	1.0375
0.542	1.1462	1.2335	0.8600
0.542	1.3141	1.3832	0.9307
0.294	2.4473	2.7589	1.9497
0.294	2.3932	2.6345	1.8717
0.294	1.9495	2.1369	1.5098
1.100	0.8454	1.1065	0.4381
1.100	0.6486	0.9519	0.3391
1.100	0.6456	0.9903	0.3041
1.100	0.8074	1.0395	0.3856
1.100	0.6709	0.9523	0.3239
1.100	0.6182	1.0028	0.3190
1.100	0.4434	0.8834	0.4432
2.115	0.9725	1.0609	0.6529
2.115	0.8398	1.1032	0.6011
2.115	0.6951	1.0468	0.4868
2.115	1.0439	1.1433	0.7341
2.115	0.8282	1.2299	0.5668
2.115	0.5797	0.6562	0.5654
2.115	0.5552	0.6352	0.5908
2.115	0.5809	0.6688	0.6494
2.115	0.4811	0.5537	0.5364
2.115	0.6599	0.7731	0.8360
2.115	0.8253	0.9534	0.9461
2.115	0.6451	0.7531	0.7974
2.115	0.7274	0.8402	0.8332
2.083	1.4952	1.6496	1.0075
2.083	1.4908	1.6448	1.0045
2.083	1.3057	1.7371	1.0349
2.083	1.4908	1.9095	1.0045
2.083	1.3057	1.7371	1.0349
2.083	1.4198	1.8186	0.9567
2.083	1.5942	1.8653	0.6505
2.083	1.5080	1.7645	0.6154
2.083	1.6291	1.9549	0.6424
2.083	1.6433	1.9719	0.6480
1.923	1.1820	1.3515	0.7739
1.923	2.1146	2.5376	1.1700
1.923	1.1820	1.3515	0.7739
1.923	1.7842	2.1411	0.9872
1.923	2.5565	3.0678	1.0635
1.923	2.0391	2.4469	0.8483
1.923	2.1960	2.6352	1.1060
1.923	1.8618	2.2342	0.9377
2.000	0.6195	0.7456	0.6308
2.000	0.4620	0.5658	0.5192
2.000	0.5222	0.6467	0.6224
2.000	0.5271	0.6231	0.4799
2.000	0.6402	0.7936	0.7669
2.000	0.6064	0.7447	0.6916
2.054
1.000	1.2401	2.1494	1.1387
1.000	1.0555	2.9083	1.5620
1.000	0.7684	2.1802	1.1132
1.000	0.8820	2.4814	1.2860
1.000	0.8411	2.4146	1.2079
1.500	1.6855	1.9842	0.9799
1.500	1.6941	2.1697	1.5569
1.500	1.1722	1.6660	1.0969
1.500	1.3115	1.6731	1.8883
1.500	1.0822	1.3711	1.5955
1.500	1.6558	1.9549	1.4770
1.167	0.3993	0.9317	0.7764
1.167	0.4556	0.8741	0.7284
1.167	0.4420	1.1734	0.9779
1.167	0.3922	1.3643	1.1369
1.167	0.3392	1.2974	1.0812
1.167	0.2837	0.9891	0.8242
1.167	0.5228	1.7733	1.4778
3.126	1.3362	0.9592	1.8153
3.126	1.1455	0.9083	1.3841
2.400	2.6807	2.6017	4.1958
2.400	1.3723	1.3283	2.0842
2.880	0.8879	0.6450	1.2414
1.000	0.6528	2.2890	1.1716
1.000	0.6050	2.2963	1.9136
1.000	0.6729	1.3854	0.6676
1.000	0.6598	1.5088	1.2441
1.000	0.6733	1.0881	0.4108
2.500	0.8599	1.0977	0.7618
2.500	0.7475	1.1273	0.6622
2.500	0.6685	1.1639	0.5923
2.000	0.5642	0.9227	0.7931
2.000	0.6135	0.8510	0.5223
1.500	0.6004	0.9797	0.6440
1.500	0.6923	0.9626	0.4834
1.500	0.7974	1.0362	0.6291
1.094	0.6173	1.0221	0.7394
1.094	0.9246	1.5309	1.1075
1.094	0.5124	0.8124	0.5479
1.094	0.4702	0.8208	0.6403
1.094	0.6034	0.9992	0.7228
1.094	0.4555	0.7951	0.6203
1.094	0.6218	0.9925	0.6770
1.094	0.5894	1.0006	0.7511
1.094	0.5996	0.9570	0.6528
2.667	0.9337	0.7635	1.1120
2.667	0.8682	0.7138	1.0479
2.667	0.9481	0.7795	1.1443
1.263	0.7436	1.3555	0.7196
1.263	0.7827	1.4268	0.7574
1.263	1.1081	1.8368	0.9406
1.263	1.2092	2.0044	1.0264
2.400	0.6370	0.7118	0.5069
2.400	0.9629	1.1143	0.9849
2.077	1.1812	1.3228	0.9022
2.077	1.2650	1.4166	1.4550
2.080	1.3930	1.5700	1.1422
2.080	1.4149	1.5948	1.6754
1.000	0.4068	0.7568	0.4186
1.000	0.4768	0.8949	0.5132
1.000	0.6591	1.0319	0.4575
1.000	0.6197	0.9428	0.3736
1.000	1.0200	1.2925	0.3893
1.000	0.9192	1.2368	0.3830
1.000	0.8256	1.2677	0.5425
1.000	0.8606	1.2836	0.4892
1.000	1.1759	1.4721	0.4434
1.000	1.1163	1.4974	0.4596
2.000	0.7480	0.9885	0.5798
2.000	0.7062	0.9296	0.5166
2.000	1.2091	1.4392	0.5323
2.000	1.0769	1.2870	0.5063
0.444	0.3615	0.9028	0.5941
0.444	0.4413	1.0994	0.7223
1.075	0.5587	0.9409	0.6849
1.075	0.7880	1.0530	0.4749
1.075	0.5571	0.8451	0.5162
1.075	0.7333	0.9787	0.4397
1.075	0.8669	1.0902	0.4002
0.717	0.5416	1.0494	0.6693
0.717	0.7434	1.0883	0.4546
0.717	0.5199	0.8894	0.4870
0.717	0.6767	0.9890	0.4117
0.717	0.8307	1.1263	0.3896
0.538	0.5871	1.2150	0.7310
0.538	0.7300	1.1188	0.4526
0.538	0.4843	0.8765	0.4566
0.538	0.6169	0.9437	0.3805
0.538	0.7333	1.0297	0.3451
2.280	1.3439	1.7291	1.7968
2.280	1.2733	1.6310	1.5954
2.280	1.0177	1.2980	1.2412
2.280	1.0269	1.3183	1.2993
2.280	1.0297	1.5882	1.2688
2.260	0.7803	1.2065	1.0710
2.175	0.9208	1.1853	0.7324
2.175	0.9309	1.1983	0.7370
2.175	0.9272	1.1937	0.7637
2.175	0.9008	1.1596	0.7224
2.175	0.8992	1.1576	0.7178
2.175	0.8690	1.1159	0.6917
2.143	1.0692	1.5171	0.6332
2.143	1.0202	1.6165	0.5944
2.143	0.6786	1.0270	0.4543
2.143	0.8470	1.2911	0.4651
2.500	0.8497	1.0781	0.7296
1.900	0.6681	1.0224	0.5755
2.500	0.8675	1.1158	0.7966
2.500	0.8328	1.0627	0.7377
2.500	1.0480	1.2676	0.7046
2.500	1.0188	1.2551	0.7581
1.000	0.6637	0.7189	0.5648
1.000	0.4186	0.5706	0.3362
1.000	0.3583	0.5990	0.2928
1.000	0.5174	0.6156	0.4336
1.000	0.3906	0.5796	0.3247
1.000	0.3158	0.5640	0.2597
1.000	0.6177	0.6128	0.3164
1.000	0.6099	0.7365	0.4791
1.000	0.2868	0.5088	0.2494
1.000	0.4304	0.5176	0.2079
1.000	0.3544	0.5381	0.2439
1.000	0.5743	0.6087	0.3953
1.000	0.2579	0.5417	0.2321
1.000	0.3772	0.5445	0.2307
1.000	0.2669	0.4873	0.3192
1.000	0.2492	0.5157	0.2942
1.000	0.3628	0.4719	0.2740
1.000	0.5857	1.0662	0.8008
1.000	0.5631	0.9173	0.5903
1.000	0.5848	0.8792	0.4907
0.692	0.4413	0.9321	0.6354
0.692	0.5763	0.9987	0.5470
0.692	0.5426	0.9255	0.4958
0.692	0.6048	1.0945	0.6342
0.692	0.6440	1.1658	0.6757
0.500	0.5290	1.1640	0.7216
0.500	0.5478	1.0490	0.5696
0.500	0.5888	1.1328	0.6183
0.353	0.4831	1.1198	0.6616
0.353	0.4445	0.9096	0.4833
0.353	0.4506	0.9209	0.4887
0.692	0.7038	1.2334	0.7436
0.692	0.7501	1.2608	0.7286
0.692	0.5405	0.9854	0.5761
0.692	0.6074	1.0212	0.5903
0.500	0.6002	1.0621	0.5833
0.500	0.7518	1.2762	0.6744
0.500	0.3934	0.7614	0.4182
0.500	0.8139	1.4352	0.7858
0.350	0.4495	0.8286	0.4335
0.350	0.4754	0.8443	0.4278
0.350	0.4197	0.8463	0.4425
0.350	0.5232	0.9651	0.5052
2.000	0.8535	1.4387	1.1884
3.000	1.1978	1.1020	1.7010
1.539	1.0263	1.6248	2.0102
1.539	0.7178	1.2393	1.3693
1.539	0.6686	1.1609	0.9175
1.539	0.7505	1.2414	1.3832
0.560	0.7366	0.9120	0.2747
0.560	0.6546	0.8104	0.2441
0.560	0.9269	1.3189	0.4630
0.560	0.7339	1.1193	0.3665
0.560	0.6009	0.9780	0.3001
0.560	0.8763	1.2524	0.4442
0.560	0.7066	1.0886	0.3582
0.560	0.5740	0.9483	0.2910
0.560	0.8592	1.2303	0.4383
0.560	0.6717	1.0380	0.3426
0.560	0.5590	0.9272	0.2851
2.900	1.2507	1.2220	0.8861
2.900	1.7383	1.6924	1.2469
3.000	0.8366	0.9193	0.7711
2.611	1.5814	1.8845	0.8894
2.611	1.4319	1.3181	0.8054
2.611	0.9637	0.8349	0.9109
2.611	0.7803	1.0317	0.7376
2.000	0.8814	1.2510	0.8760
2.000	0.6836	1.1210	0.6794
2.000	0.7443	1.3848	0.7397
2.000	0.8374	1.7425	0.8322
1.000	0.4185	1.3066	0.4264
1.500	0.6108	1.3831	0.6223
2.000	0.8598	2.0331	1.0466
2.000	0.7453	1.7778	0.9210
2.000	0.7882	1.8637	0.9594
2.000	0.7276	1.7203	0.8856
2.000	0.6879	1.6265	0.8373
2.000	0.6523	1.5423	0.7940
2.000	0.5911	1.3977	0.7195
0.600	0.4760	0.5906	0.3543
0.600	0.4353	0.4192	0.3545
0.690	0.9683	3.1984	1.0471
0.690	1.8684	2.8003	1.0554
0.767	0.6462	1.7210	0.5502
0.767	0.8790	2.2746	0.7903
2.200	1.5203	1.7192	2.2605
2.200	1.1985	1.3554	1.7820
2.200	1.3536	1.5325	2.0329
2.200	1.2122	1.3741	1.8400
3.360	1.7223	0.7701	2.6365
3.360	1.1264	0.5649	1.6238
3.360	0.7073	0.3543	1.0110
1.920	0.4250	0.6930	0.6131
1.920	0.4106	0.6683	0.5736
3.360	0.6091	0.3249	0.8624
2.200	0.3460	0.6460	0.5118
2.200	0.2801	0.5125	0.4076
2.200	0.4106	0.6235	0.3528
3.126	1.3328	0.9711	1.7797
2.400	3.3529	3.2486	4.3468
2.400	2.8140	2.7302	3.4909
2.400	2.3571	2.3120	1.8775
2.400	1.9693	1.9323	1.5396
2.400	1.9954	1.9587	1.5278
2.400	1.9941	1.9631	1.2923
2.400	0.5672	0.7287	0.3298
2.400	1.5204	1.6733	1.2484
2.400	2.7626	2.9182	1.1554
2.400	1.4392	1.5943	1.1850
2.400	1.1321	1.2844	1.2896
2.400	2.0399	2.2535	1.6642
2.400	1.5986	1.7682	1.3264
2.880	0.8837	0.6408	0.8300
4.201	3.4079	0.5918	2.7277
4.201	3.0287	0.5953	2.3569
4.201	3.6059	0.7536	2.7627
4.201	3.0387	0.6544	2.3094
4.201	3.7305	0.8522	2.7879
2.475	0.6009	0.7508	0.5165
2.667	1.3197	0.6994	1.4868
2.400	1.9169	1.8920	1.4212
2.400	1.0310	0.8873	1.0889
2.500	0.7178	0.8203	0.2595
2.500	1.5650	1.7786	0.5657
2.500	2.1538	2.3964	0.7785
2.500	1.9416	1.9676	0.8338
2.500	2.0420	2.0803	0.8475
2.500	1.7301	1.7547	0.7845
2.500	2.4316	2.4512	1.0865
2.500	2.0494	2.0720	0.8521
3.000	0.9553	0.5916	0.7562
2.611	0.9116	1.2399	0.7072
2.789	4.2679	3.6539	3.5821
