# Supplementary material for: The research explores the predictive capacity of the shear strength of reinforced concrete walls with different cross-sectional shapes using the XGBoost model
Source: PLoS One. 2024 Nov 27;19(11):e0312531. doi: 10.1371/journal.pone.0312531 (PMC11602087; doi:10.1371/journal.pone.0312531)
Supplement: S1 Table — (CSV) [file pone.0312531.s005.csv]

$h_w$ (mm)	$l_w$ (mm)	$t_w$(mm)	$t_f$ (mm)	$b_f$ (mm)	$f_{ck}$ (Mpa)	$?_v$ (%)	$f_{yv}$ (Mpa)	$?_h$ (%)	$f_{yh}$ (Mpa)	$?_L$ (%)	$f_{yL}$ (Mpa)	$P$ (kN)	Shape of Section	$V_{exp}$ (kN)
750	2250	80	250	250	26	0.490	623.70	0.470	623.70	0.810	358.90	369.70	B	654.10
750	2250	80	250	250	24.6	0.160	623.70	0.140	623.70	0.810	358.90	367.50	B	559.00
750	2250	80	250	250	26	0.160	623.70	0.140	623.70	0.810	358.90	369.70	B	524.70
750	2250	50	250	250	24.6	0.260	623.70	0.220	623.70	0.810	358.90	368.10	B	466.80
750	2250	50	250	250	26	0.790	623.70	0.760	623.70	0.810	358.90	368.60	B	783.60
625	600	30	100	100	23.5	0.230	293.20	0.210	293.20	2.510	208.90	0.00	B	49.00
625	600	30	100	100	27.2	0.230	293.20	0.210	293.20	2.510	208.90	29.40	B	66.20
625	600	30	100	100	26.9	0.230	293.20	0.210	293.20	2.510	208.90	62.90	B	76.00
625	600	30	100	100	25.7	0.230	293.20	0.210	293.20	2.510	208.90	125.40	B	86.30
575	600	30	100	100	18.6	0.240	261.80	0.240	261.80	2.520	212.80	0.00	B	34.30
575	600	30	100	100	18.6	0.240	261.80	0.240	261.80	2.520	212.80	0.00	B	36.80
625	600	30	100	100	29.9	0.230	293.20	0.210	293.20	2.520	208.90	63.00	B	58.80
625	600	30	100	150	25.2	0.210	475.60	0.200	475.60	2.720	276.20	0.00	B	72.60
625	600	30	100	150	28.3	0.210	475.60	0.200	475.60	2.610	221.10	41.30	B	68.60
625	600	30	100	150	28	0.210	475.60	0.200	475.60	2.610	221.10	82.20	B	78.50
625	600	30	100	150	29	0.210	475.60	0.200	475.60	2.610	221.10	123.70	B	102.00
1200	1180	100	100	400	36.9	1.130	574.30	1.010	574.30	1.130	574.30	433.00	F	680.00
1200	1180	100	100	400	38.4	1.130	574.30	1.010	574.30	1.130	574.30	1653.00	F	928.00
1200	1180	100	100	400	36.7	2.540	530.20	1.010	574.30	2.550	530.20	424.00	F	977.00
1200	1180	100	100	400	37.3	1.130	574.30	1.010	574.30	1.130	574.30	416.00	F	682.00
1200	1180	100	100	400	35.6	1.130	479.20	0.570	537.10	1.130	479.20	416.00	F	667.00
1200	1180	100	100	400	34.1	1.130	555.00	1.010	555.00	1.130	555.00	1657.00	F	855.00
1200	2300	75	250	250	23.2	0.190	335.40	0.190	335.40	2.550	467.80	0.00	B	966.00
1200	2300	80	250	250	33	0.180	335.40	0.180	335.40	2.550	467.80	0.00	B	931.60
1200	1550	80	250	250	17.4	0.170	485.40	0.180	485.40	2.550	467.80	0.00	B	608.00
145	430	25	30	145	26.5	0.430	401.80	0.490	401.80	0.710	401.80	0.00	F	29.00
145	430	23	30	145	17.9	0.470	401.80	0.540	401.80	0.710	401.80	0.00	F	25.00
145	430	25	30	145	17.9	0.440	323.40	0.500	323.40	0.710	401.80	0.00	F	27.00
145	430	20	30	145	15.4	0.550	323.40	0.630	323.40	0.710	401.80	0.00	F	27.00
145	430	23	30	145	19.9	0.700	323.40	0.730	323.40	0.710	401.80	0.00	F	30.00
145	430	24	30	145	18.6	0.670	323.40	0.700	323.40	0.710	401.80	0.00	F	28.00
150	430	30	30	150	22.5	0.000	0.00	0.000	0.00	0.680	382.50	0.00	F	24.90
150	430	30	30	150	22.5	0.360	382.50	0.410	382.50	0.680	382.50	0.00	F	20.70
150	430	30	30	150	16.9	0.360	382.50	0.410	382.50	0.680	382.50	0.00	F	17.40
150	430	30	30	150	16.9	0.370	333.40	0.420	333.40	0.680	382.50	0.00	F	19.10
150	430	30	30	150	16.9	0.360	382.50	0.410	382.50	0.680	382.50	0.00	F	22.80
150	430	30	30	150	16.1	0.360	382.50	0.410	382.50	0.680	382.50	0.00	F	19.00
150	430	30	30	150	16.1	0.360	382.50	0.410	382.50	0.680	382.50	0.00	F	20.80
150	430	25	30	145	26.5	0.430	402.10	0.490	402.10	0.710	402.10	0.00	F	28.40
150	430	23	30	145	17.9	0.470	402.10	0.540	402.10	0.710	402.10	0.00	F	24.50
150	430	25	30	145	17.9	0.440	323.60	0.500	323.60	0.710	402.10	0.00	F	26.00
150	430	20	30	145	15.4	0.550	323.60	0.630	323.60	0.710	402.10	0.00	F	26.00
150	430	23	30	145	19.9	0.700	323.60	0.730	323.60	0.710	402.10	0.00	F	29.40
150	430	24	30	145	18.6	0.670	323.60	0.700	323.60	0.710	402.10	0.00	F	27.50
355	430	23	30	145	14.2	0.000	0.00	0.000	0.00	1.520	407.30	0.00	F	18.10
355	430	24	30	145	14.2	0.000	0.00	0.000	0.00	1.520	407.30	0.00	F	16.40
355	430	27	30	145	14.2	0.400	402.10	0.390	402.10	1.520	407.30	0.00	F	24.50
355	430	24	30	145	14.2	0.450	323.60	0.430	323.60	1.520	407.30	0.00	F	23.50
355	430	22	30	145	16.2	0.500	323.60	0.480	323.60	1.520	407.30	0.00	F	20.00
355	430	16	30	145	13.8	0.690	323.60	0.660	323.60	1.520	407.30	0.00	F	19.10
355	430	22	30	145	17.9	0.730	323.60	0.720	323.60	1.520	407.30	0.00	F	24.70
355	430	22	30	145	16.8	0.730	323.60	0.720	323.60	1.520	407.30	0.00	F	25.90
200	420	20	60	60	13.7	0.000	0.00	0.000	0.00	1.790	342.80	0.00	B	36.70
200	420	20	60	60	13.7	0.520	323.60	0.520	323.60	1.790	342.80	0.00	B	48.70
200	420	20	60	60	19.1	0.000	0.00	0.000	0.00	3.180	334.50	0.00	B	37.30
200	420	20	60	60	18	0.000	0.00	0.000	0.00	3.180	334.50	0.00	B	37.50
200	420	20	60	60	19.1	0.520	323.60	0.520	323.60	3.180	334.50	0.00	B	43.10
200	420	20	60	60	18	0.520	323.60	0.520	323.60	3.180	334.50	0.00	B	48.40
200	420	20	60	60	16.7	0.000	0.00	0.000	0.00	4.620	294.20	0.00	B	35.30
200	420	20	60	60	15.2	0.000	0.00	0.000	0.00	4.620	294.20	0.00	B	34.30
200	420	20	60	60	15.2	0.000	0.00	0.000	0.00	4.620	294.20	0.00	B	32.40
200	420	20	60	60	29.4	0.260	372.70	0.260	372.70	3.080	294.20	0.00	B	45.10
1200	2300	74	250	250	24.1	0.180	549.20	0.180	549.20	2.540	418.70	0.00	B	833.60
1200	2300	83	250	250	25.2	0.070	460.90	0.070	460.90	2.540	418.70	0.00	B	804.10
1000	1500	100	100	1500	35.9	0.200	554.00	0.200	335.00	0.000	554.00	74.00	F	857.00
1000	1500	100	100	1500	35.9	0.200	554.00	0.200	335.00	0.000	554.00	794.00	F	994.00
1600	1200	100	100	600	35.2	0.200	567.40	0.200	600.00	0.000	638.00	1310.00	F	632.00
1600	1200	100	100	600	26.2	0.500	638.00	0.200	600.00	0.000	621.70	977.00	F	550.00
1000	1200	100	100	600	29.9	0.500	638.00	0.200	600.00	0.000	638.00	1112.00	F	757.00
1000	1200	100	100	600	30.4	0.500	638.00	0.200	600.00	0.000	638.00	736.00	F	730.00
1600	1200	100	100	600	26.9	0.300	478.70	0.300	400.00	0.000	478.70	1003.00	F	771.00
1600	1700	160	0	160	17.3	0.510	407.00	0.260	419.20	5.680	418.70	0.00	R	809.00
1600	1700	160	0	160	20.8	0.510	407.00	0.260	419.20	5.680	376.60	531.80	R	725.70
1600	1700	160	0	160	20.8	0.510	407.00	0.570	421.60	5.680	376.60	531.80	R	814.00
1600	1700	160	0	160	13.7	0.510	407.00	0.570	421.60	5.680	376.60	532.90	R	814.00
1600	1700	160	0	160	14.7	0.510	407.00	1.080	415.20	5.680	376.60	531.80	R	804.10
1600	1700	160	0	160	18.3	0.510	407.00	1.080	415.20	5.680	376.60	532.60	R	912.00
1600	1700	160	0	160	20.8	0.510	407.00	0.610	420.70	2.510	382.30	531.80	R	686.50
1600	1700	160	0	160	13.7	0.510	407.00	0.610	420.70	2.510	382.30	532.90	R	617.80
1600	1700	160	0	160	14.7	0.510	407.00	1.080	415.20	2.510	382.30	531.80	R	706.10
1600	1700	160	0	160	18.3	0.510	407.00	1.080	415.20	2.510	382.30	532.60	R	760.00
580	850	130	130	400	26.1	0.560	400.00	0.380	400.00	0.880	411.00	799.00	F	686.00
580	850	130	130	400	26.1	0.850	400.00	0.380	400.00	1.980	457.00	799.00	F	982.00
580	850	130	130	400	26.1	0.560	400.00	0.380	400.00	0.880	411.00	1996.00	F	1012.00
580	850	130	130	400	26.1	0.850	400.00	0.380	400.00	1.980	457.00	1996.00	F	1178.00
920	850	130	130	400	26.1	0.560	400.00	0.380	400.00	0.880	411.00	799.00	F	480.00
920	850	130	130	400	26.1	0.850	400.00	0.380	400.00	1.980	457.00	799.00	F	665.00
920	850	130	130	400	26.1	0.560	400.00	0.380	400.00	0.880	411.00	1996.00	F	705.00
920	850	130	130	400	26.1	0.850	400.00	0.380	400.00	1.980	457.00	1996.00	F	838.00
1300	850	130	130	400	28.2	0.560	414.00	0.650	383.00	1.550	584.00	863.00	F	361.00
1300	850	130	130	400	28.2	0.710	414.00	0.650	383.00	2.420	462.00	863.00	F	437.00
1300	850	130	130	400	28.2	0.560	414.00	0.650	383.00	1.550	584.00	2158.00	F	546.00
1300	850	130	130	400	28.2	0.710	414.00	0.650	383.00	2.420	462.00	2158.00	F	619.00
1700	850	130	130	400	28.2	0.560	414.00	0.640	383.00	1.550	584.00	863.00	F	296.00
1700	850	130	130	400	28.2	0.710	414.00	0.640	383.00	2.420	462.00	863.00	F	323.00
1700	850	130	130	400	28.2	0.560	414.00	0.640	383.00	1.550	584.00	2158.00	F	460.00
1700	850	130	130	400	28.2	0.710	414.00	0.640	383.00	2.420	462.00	2158.00	F	438.00
1600	850	160	0	160	20.8	0.400	407.00	0.570	421.60	9.910	380.40	265.90	R	321.20
1600	850	160	0	160	17.8	0.400	407.00	0.570	421.60	9.910	380.40	266.30	R	333.40
1600	850	160	0	160	17.8	0.400	407.00	1.080	415.20	8.440	377.60	266.30	R	323.60
1600	850	160	0	160	23.2	0.400	407.00	1.080	415.20	8.440	377.60	268.20	R	367.70
300	420	20	40	60	63.4	0.000	0.00	0.000	0.00	7.010	315.80	0.00	B	38.60
300	420	40	0	40	63.4	0.000	0.00	0.000	0.00	10.020	315.80	0.00	R	50.40
450	570	20	60	60	32.1	0.000	0.00	0.000	0.00	4.700	367.70	0.00	B	51.00
450	570	30	60	60	32.2	0.000	0.00	0.000	0.00	4.700	367.70	0.00	B	39.20
450	570	40	60	60	33.3	0.000	0.00	0.000	0.00	4.700	367.70	0.00	B	58.80
450	570	10	60	60	31.9	3.670	284.40	3.670	284.40	4.700	367.70	0.00	B	46.10
450	570	20	60	60	34.3	1.830	284.40	1.830	284.40	4.700	367.70	0.00	B	62.80
450	570	20	60	60	30.1	1.830	284.40	1.830	284.40	4.700	367.70	0.00	B	74.50
450	570	20	60	60	34.9	1.830	284.40	1.830	284.40	4.700	367.70	0.00	B	62.80
450	570	30	60	60	35.6	1.220	284.40	1.220	284.40	4.700	367.70	0.00	B	94.10
450	570	30	60	60	34.3	1.220	284.40	1.220	284.40	4.700	367.70	0.00	B	89.60
450	570	30	60	60	33.8	1.220	284.40	1.220	284.40	4.700	367.70	0.00	B	86.30
450	570	40	60	60	32.9	0.920	284.40	0.920	284.40	4.700	367.70	0.00	B	98.10
450	570	40	60	60	35.3	0.920	284.40	0.920	284.40	4.700	367.70	0.00	B	97.10
450	570	40	60	60	35.8	0.920	284.40	0.920	284.40	4.700	367.70	0.00	B	102.00
450	570	10	60	60	45.8	1.830	294.20	1.830	294.20	4.700	292.70	0.00	B	42.70
450	570	10	60	60	43.4	1.830	294.20	1.830	294.20	4.700	292.70	0.00	B	43.80
450	570	20	60	60	43	1.830	294.20	1.830	294.20	4.700	292.70	0.00	B	68.60
450	570	20	60	60	48.7	1.830	294.20	1.830	294.20	4.700	292.70	0.00	B	70.60
450	570	30	60	60	40	1.220	294.20	1.220	294.20	4.700	292.70	0.00	B	70.60
450	570	30	60	60	46.1	1.220	294.20	1.220	294.20	4.700	292.70	0.00	B	76.50
450	570	40	60	60	45.3	0.920	294.20	0.920	294.20	4.700	292.70	0.00	B	78.50
450	570	40	60	60	42.6	0.920	294.20	0.920	294.20	4.700	292.70	0.00	B	77.50
450	570	10	60	60	46.3	2.440	294.20	2.440	294.20	4.700	292.70	0.00	B	55.20
450	570	10	60	60	46.9	2.440	294.20	2.440	294.20	4.700	292.70	0.00	B	57.10
450	570	10	60	60	45.6	2.440	294.20	2.440	294.20	4.700	292.70	0.00	B	58.10
450	570	20	60	60	43.7	2.440	323.60	2.440	323.60	4.700	292.70	0.00	B	81.90
450	570	20	60	60	43.9	2.440	323.60	2.440	323.60	4.700	292.70	0.00	B	76.50
450	570	20	60	60	45.1	2.440	323.60	2.440	323.60	4.700	292.70	0.00	B	79.90
450	570	30	60	60	45.4	1.630	323.60	1.630	323.60	4.700	292.70	0.00	B	74.50
450	570	30	60	60	43.1	1.630	323.60	1.630	323.60	4.700	292.70	0.00	B	83.90
450	570	30	60	60	44.4	1.630	323.60	1.630	323.60	4.700	292.70	0.00	B	84.50
450	570	40	60	60	43.8	1.220	323.60	1.220	323.60	4.700	292.70	0.00	B	86.30
450	570	40	60	60	43.1	1.220	323.60	1.220	323.60	4.700	292.70	0.00	B	78.50
450	570	40	60	60	40.8	1.220	323.60	1.220	323.60	4.700	292.70	0.00	B	91.90
813	507	67	120	107	30.2	1.970	296.20	1.890	296.20	3.960	260.90	0.00	B	101.00
813	507	67	120	107	31.4	1.970	296.20	1.890	296.20	8.260	302.00	0.00	B	161.80
813	507	67	120	107	29.9	2.530	296.20	2.580	296.20	3.960	260.90	0.00	B	108.90
813	507	67	120	107	32.2	2.530	296.20	2.580	296.20	8.270	302.00	0.00	B	174.60
813	507	67	120	107	29.7	1.970	296.20	1.890	296.20	3.960	260.90	0.00	B	195.20
813	507	67	120	107	28.6	1.970	296.20	1.890	296.20	8.260	302.00	0.00	B	184.40
840	1000	40	80	80	15.8	0.330	236.80	0.330	236.80	0.830	286.10	0.00	B	45.10
840	1000	40	80	80	15.8	0.460	334.90	0.460	334.90	0.830	286.10	0.00	B	50.50
840	1000	30	80	80	12.3	0.440	433.00	0.440	433.00	3.750	294.20	0.00	B	74.80
840	1000	30	80	80	12.3	0.610	531.00	0.610	531.00	3.750	294.20	0.00	B	70.60
1440	3960	120	360	360	20.6	0.660	571.70	0.660	571.70	1.770	397.20	1174.70	B	2353.60
1440	3960	120	360	360	20.8	0.660	571.70	0.660	571.70	1.770	397.20	2253.60	B	2942.00
1440	3960	120	360	360	21.3	0.660	571.70	0.660	571.70	1.770	397.20	1568.90	B	3138.10
1440	3960	120	360	360	19.6	0.330	571.70	0.330	571.70	1.770	397.20	903.50	B	1814.20
1440	3960	120	360	360	20.8	0.330	571.70	0.330	571.70	1.770	397.20	958.80	B	1912.30
1440	3960	120	360	360	20.5	0.690	284.40	0.660	284.40	1.770	397.20	1071.60	B	2137.90
1440	3960	120	360	360	19.6	0.690	284.40	0.660	284.40	1.770	397.20	987.30	B	1980.90
1440	3960	120	360	360	20.9	0.770	397.20	0.740	397.20	1.770	397.20	1152.10	B	2304.60
1200	2720	80	320	320	19.7	0.710	353.00	0.760	353.00	1.740	362.80	0.00	B	931.60
1200	2720	80	320	320	25.9	0.710	353.00	0.760	353.00	1.740	362.80	0.00	B	1029.70
1200	2720	160	320	320	29.4	0.580	339.40	0.620	339.40	1.740	362.80	0.00	B	1552.40
1200	2720	80	320	320	23.8	0.710	353.00	0.760	353.00	6.480	272.20	0.00	B	1495.50
1200	2720	160	320	320	29.2	0.580	339.40	0.620	339.40	6.480	272.20	0.00	B	2309.50
700	900	100	0	100	30	0.100	224.10	0.100	224.10	5.030	297.10	0.00	R	249.10
700	900	100	0	100	28.6	0.100	224.10	0.100	224.10	5.030	297.10	0.00	R	200.10
800	800	60	0	60	23.5	0.220	433.50	0.230	433.50	5.290	332.90	0.00	R	102.00
800	800	60	0	60	23.5	0.730	433.50	0.820	433.50	5.880	342.90	0.00	R	147.10
800	800	60	0	60	23.5	0.440	433.50	0.410	433.50	8.290	342.70	0.00	R	135.30
800	800	60	0	60	23.5	0.730	433.50	0.820	433.50	8.880	345.40	0.00	R	158.90
800	800	60	0	60	23.5	1.170	433.50	1.170	433.50	8.880	345.40	0.00	R	174.60
800	1200	60	0	60	24.5	0.240	433.50	0.230	433.50	3.530	332.90	0.00	R	159.80
800	1200	60	0	60	24.5	0.780	433.50	0.820	433.50	3.920	342.90	0.00	R	235.40
800	1200	60	0	60	24.5	0.440	433.50	0.410	433.50	5.530	342.70	0.00	R	219.70
800	1200	60	0	60	24.5	0.780	433.50	0.820	433.50	5.920	345.40	0.00	R	259.90
800	1200	60	0	60	24.5	1.170	433.50	1.170	433.50	5.920	345.40	0.00	R	274.60
800	1600	60	0	60	25.5	0.220	433.50	0.230	433.50	2.650	332.90	0.00	R	199.10
800	1600	60	0	60	25.5	0.800	433.50	0.820	433.50	2.940	342.90	0.00	R	321.60
800	1600	60	0	60	25.5	0.370	433.50	0.410	433.50	4.440	345.40	0.00	R	318.70
800	1600	60	0	60	25.5	0.800	433.50	0.820	433.50	4.440	345.40	0.00	R	382.50
800	1600	60	0	60	25.5	1.170	433.50	1.170	433.50	4.730	350.90	0.00	R	421.70
2000	1000	100	100	500	23.7	0.67	235.00	0.7	235.00	1.07	235.00	361.00	F	266.00
2000	1000	100	100	500	23.7	0.67	235.00	0.7	235.00	1.07	235.00	722.00	F	381.00
2000	1000	100	100	500	23.7	0.67	235.00	0.7	235.00	1.07	235.00	1083.00	F	537.00
2000	1000	100	100	500	23.7	0.67	235.00	0.7	235.00	1.07	235.00	1083.00	F	509.00
2000	1000	100	100	500	23.7	0.67	235.00	0.7	235.00	1.07	235.00	1083.00	F	484.00
2000	1000	100	120	500	103.3	0.28	610.00	0.28	610.00	4.02	630.00	1012.00	F	596.00
2000	1000	100	120	500	96.8	0.75	578.00	0.28	610.00	4.02	630.00	949.00	F	724.00
2000	1000	100	120	500	110.7	0.28	610.00	0.75	578.00	4.02	630.00	1085.00	F	895.00
2000	1000	120	0	120	19.4	0.250	392.00	0.130	392.00	8.500	382.50	0.00	R	198.10
2000	1000	120	0	120	19.6	0.250	402.00	0.250	402.00	8.500	382.50	0.00	R	269.70
2000	1000	120	0	120	19.5	0.250	402.00	0.380	402.00	10.580	382.50	0.00	R	323.60
1800	1300	120	0	120	17.7	0.260	314.00	0.130	314.00	6.540	480.50	0.00	R	308.90
1800	1300	120	0	120	17.8	0.130	471.00	0.250	471.00	6.540	480.50	0.00	R	363.80
1800	1300	120	0	120	15.7	0.260	471.00	0.250	471.00	6.540	480.50	0.00	R	374.60
1800	1300	100	0	100	17.6	0.260	366.00	0.260	366.00	7.000	485.00	0.00	R	257.90
1800	1300	80	0	80	16.4	0.250	367.00	0.250	367.00	7.310	485.00	0.00	R	186.30
1420	3075	75	75	1500	31.6	1.200	350.00	1.200	350.00	1.200	350.00	204.00	F	1470.00
1420	3075	75	75	1500	29.5	1.200	350.00	1.200	350.00	1.200	350.00	653.00	F	1670.00
2020	3075	75	75	1500	28.9	1.200	380.00	1.200	380.00	1.200	380.00	204.00	F	1260.00
2020	3075	75	75	1500	28.9	1.200	380.00	1.200	380.00	1.200	380.00	653.00	F	1465.00
2620	3075	75	75	1500	30.1	1.200	350.00	1.200	350.00	1.200	350.00	204.00	F	1030.00
2620	3075	75	75	1500	29.2	1.200	350.00	1.200	350.00	1.200	350.00	653.00	F	1170.00
2020	3075	75	90	3045	21.7	0.820	605.00	0.730	605.00	0.370	605.00	1200.00	F	1298.00
2020	3075	75	100	3045	18.8	0.820	605.00	0.730	605.00	0.350	605.00	260.00	F	904.00
